# Supplementary material for: The use of high-throughput small RNA sequencing reveals differentially expressed microRNAs in response to aster yellows phytoplasma-infection in Vitis vinifera cv. ‘Chardonnay’
Source: PLoS One. 2017 Aug 16;12(8):e0182629. doi: 10.1371/journal.pone.0182629 (PMC5558978; doi:10.1371/journal.pone.0182629)
Supplement: S1 File — (XLSX) [file pone.0182629.s002.xlsx]

## Sheet: RT-PCR primers
Table S1: List of primers used in RT-PCR assays for virus-screening
Target Virus	Primer Pair	Sequence (5'-3')	Amplicon size (bp)	Reference
GVA	GVA-P-F-7038	AGGTCCACGTTTGCTAAG	236	MacKenzie, 1997. Doc CPHBT-RT-PCR1.00. The Canadian Food Inspection Agency
	GVA-P-R-7273	CATCGTCTGAGGTTTCTACTA
GVE	GVE-1-For	AATGGAGTCAAAAGCGATCC	991	Coetzee et al., 2010. Arch.Virol. 155, p.1357
	GVE-Rev	GTAGGGTCAATCAACCAACA
GLRaV-3	LR3.HRM4.F	TAATCGGAGGTTTAGGTTCC	226	Bester et al., 2012.Virology Journal: 9, p.219
	LR3.HRM4.R	GTCGGTTCGTTAACAACAC
GRSPaV	StempitCP-F	ACTTTCAAAGACGGTGGACATGAG	523	Noach, L.C. 2010. M.Sc dissertation. Stellenbosch university
	StempitCP-R	AGCCATAGCTTGTCTGAGCACTTG
