# Supplementary material for: The use of high-throughput small RNA sequencing reveals differentially expressed microRNAs in response to aster yellows phytoplasma-infection in Vitis vinifera cv. ‘Chardonnay’
Source: PLoS One. 2017 Aug 16;12(8):e0182629. doi: 10.1371/journal.pone.0182629 (PMC5558978; doi:10.1371/journal.pone.0182629)
Supplement: S2 File — (XLSX) [file pone.0182629.s003.xlsx]

## Sheet: Table S2A
Table S2A: An isomiR summary for each of the mature microRNAs detected in the "healthy libraries"
Name	UR	RC	RPM(total)	RPM(lib)	Canonical_RC	NTA(A)	NTA(U)	NTA(C)	NTA(G)	lv3pE	lv3pT	lv5pE	lv5pT	mv
vvi-miR166b	290	984624	42939.7	411459	545	308	452	2190	180	979458	79	5	8	776
vvi-miR168	244	143243	6246.86	59859.1	133610	476	445	124	49	4	452	5	813	158
vvi-MIR166c-5p_novel	192	140550	6129.42	58733.7	42	107	86	36	255	0	0	0	8	4617
vvi-MIR166e-5p_novel	193	140549	6129.37	58733.3	42	107	86	36	255	19	0	134941	8	4616
vvi-miR396b	248	120485	5254.38	50348.9	19718	26	1625	153	8	89598	35	31	6015	3019
vvi-miR159c	403	115842	5051.89	48408.6	106021	294	2502	166	74	0	1725	0	2352	205
vvi-MIR396d-3p_novel	240	100527	4384	42008.7	57653	29	97	65	53	0	297	0	4531	36976
vvi-miR3639-5p	222	92543	4035.82	38672.3	87549	168	165	73	104	16	91	4	566	2512
vvi-miR3634-3p	172	83826	3655.67	35029.6	81181	31	107	44	60	0	289	0	426	6
vvi-MIR399a-5p_novel	100	53173	2318.89	22220.2	51693	17	83	8	25	21	32	13	71	109
vvi-miR167e	317	50348	2195.69	21039.7	20889	181	492	39	15	27157	183	493	136	348
vvi-MIR482-5p_novel	193	49697	2167.3	20767.6	46312	21	217	57	32	295	258	13	432	909
vvi-miR395m	217	45375	1978.81	18961.5	34393	223	1055	10	13	52	542	14	7842	319
vvi-miR3633b-5p	212	41552	1812.09	17363.9	9086	24	3342	527	38	23	28113	0	49	188
vvi-miR396c	147	32479	1416.42	13572.5	6008	9	14	151	8	0	20002	0	16	6140
vvi-miR396a	117	27510	1199.72	11496	1230	7	8	148	8	0	20002	0	19	6065
vvi-miR319f	214	20022	873.164	8366.89	11270	79	129	296	8	2	2765	0	662	2537
vvi-miR3640-5p	110	19388	845.515	8101.95	18312	292	4	10	248	6	50	20	3	30
vvi-MIR396b-3p_novel	287	19218	838.101	8030.91	1377	54	862	83	49	15	419	12012	13	4293
vvi-miR399e	63	13518	589.523	5648.97	13101	29	11	0	6	0	0	1	176	2
vvi-miR162	174	12808	558.56	5352.27	11687	159	378	44	14	132	100	0	18	4
vvi-MIR166b-5p_novel	99	12329	537.67	5152.1	3	15	9	6	42	19	0	10829	3	1353
vvi-MIR166f-5p_novel	100	12325	537.496	5150.43	3	15	9	6	42	4	0	10827	3	1366
vvi-miR3633a-5p	171	8078	352.283	3375.67	1487	63	57	6	10	2483	2817	4	28	1084
vvi-miR172d	65	7068	308.237	2953.61	2	3	3	3	1	0	6311	1	648	94
vvi-MIR408-5p_novel	106	6762	294.892	2825.74	4662	19	40	18	6	13	396	0	10	1458
vvi-miR3636-3p	137	5815	253.593	2430	2844	12	47	14	13	0	248	0	24	2269
vvi-miR397a	57	5675	247.488	2371.5	47	5	3	0	0	116	3	0	5	5492
vvi-miR167a	110	4855	211.728	2028.83	7	262	92	6	12	4132	183	0	0	153
vvi-miR169w	55	4451	194.109	1860.01	4165	0	14	0	4	0	0	0	80	21
vvi-miR156i	74	4130	180.11	1725.86	2895	6	939	64	1	15	62	0	75	18
vvi-miR394b	61	4060	177.057	1696.61	3735	0	25	1	0	9	20	0	3	2
vvi-miR3632-5p	74	4049	176.578	1692.02	3095	93	18	0	4	300	8	242	3	248
vvi-MIR395g-5p_novel	57	3932	171.475	1643.12	3203	4	25	12	1	1	570	1	1	11
vvi-miR3623-3p	141	3241	141.341	1354.36	670	11	448	18	16	45	161	1	649	1195
vvi-miR319g	60	3135	136.718	1310.07	28	7	30	204	3	0	2765	0	3	95
vvi-MIR166h-5p_novel	53	2853	124.42	1192.23	4	4	5	0	5	0	0	0	1	79
vvi-MIR166g-5p_novel	64	2677	116.745	1118.68	5	20	27	3	115	1	0	0	2	63
vvi-miR3634-5p	36	2566	111.904	1072.29	2490	1	4	0	0	0	7	3	10	0
vvi-miR482	51	2498	108.938	1043.88	2363	2	6	1	0	3	36	2	10	19
vvi-miR3637-5p	80	2448	106.758	1022.98	579	8	13	4	3	0	4	0	14	1815
vvi-MIR403f-5p_novel	36	2353	102.615	983.283	2207	0	3	0	0	0	1	0	0	13
vvi-MIR535c-3p_novel	43	2328	101.525	972.836	2222	2	40	0	2	1	11	0	2	1
vvi-MIR168-3p_novel	46	2277	99.3004	951.524	2052	1	61	0	0	0	39	0	22	18
vvi-miR479	52	2149	93.7183	898.034	2043	7	4	1	0	7	27	0	2	5
vvi-miR3640-3p	63	2137	93.195	893.02	456	21	4	1	2	0	0	0	7	1640
vvi-miR403f	58	1663	72.5238	694.942	1351	3	99	0	1	0	104	33	0	38
vvi-miR171i=vvi-miR171j	41	1542	67.2469	644.378	525	642	10	0	0	0	8	0	0	346
vvi-miR3633a-3p	63	1535	66.9417	641.453	1215	12	19	4	2	0	92	117	4	29
vvi-miR164d	38	1535	66.9417	641.453	1404	0	6	1	1	0	59	0	4	3
vvi-MIR399i-5p_novel	40	1389	60.5746	580.442	1200	2	5	1	5	59	8	4	9	72
vvi-miR3633b-3p	35	1262	55.0361	527.371	153	0	6	36	0	0	12	0	3	2
vvi-miR398c	30	1123	48.9743	469.285	1044	3	1	3	1	0	38	0	2	3
vvi-miR3623-5p	49	1118	48.7562	467.195	632	6	45	0	1	1	369	0	22	30
vvi-miR408	27	1094	47.7096	457.166	948	3	3	0	0	0	22	1	17	83
vvi-MIR167b-3p_novel	43	1056	46.0524	441.286	139	0	9	0	0	15	0	635	12	239
vvi-miR3629c	22	1000	43.6102	417.885	716	0	11	0	5	0	3	145	30	82
vvi-miR390	24	998	43.523	417.049	895	1	14	1	0	0	17	10	22	28
vvi-miR399i	31	958	41.7786	400.334	846	51	13	0	9	6	9	0	1	5
vvi-MIR169g-3p_novel	40	930	40.5575	388.633	36	2	26	1	0	0	169	3	36	655
vvi-miR167c	57	902	39.3364	376.932	104	5	109	2	1	419	183	0	1	73
vvi-miR156d	24	886	38.6386	370.246	519	2	16	2	0	306	4	0	0	8
vvi-miR3636-5p	41	859	37.4612	358.963	483	2	28	0	1	4	232	0	5	89
vvi-MIR159c-5p_novel	71	841	36.6762	351.441	106	18	58	0	9	0	289	0	1	112
vvi-MIR167e-3p_novel	38	785	34.234	328.04	139	0	20	0	0	15	0	360	12	232
vvi-MIR399h-5p_novel	16	761	33.1874	318.01	741	0	0	0	1	0	0	0	4	1
vvi-MIR398a-5p_novel	36	735	32.0535	307.145	671	15	4	1	0	3	2	3	4	11
vvi-MIR156d-3p_novel	26	725	31.6174	302.966	293	2	2	0	0	0	3	0	0	71
vvi-MIR396a-3p_novel	46	713	31.0941	297.952	256	2	57	1	2	0	5	0	308	75
vvi-miR535c	14	705	30.7452	294.609	666	0	1	0	0	0	20	0	0	12
vvi-miR2950-5p	11	645	28.1286	269.536	621	0	0	0	0	0	3	0	2	11
vvi-MIR166a-5p_novel	11	540	23.5495	225.658	2	3	3	0	0	43	2	0	0	0
vvi-MIR156b-3p_novel	18	539	23.5059	225.24	509	0	1	0	0	0	8	0	0	6
vvi-MIR156g-3p_novel	29	497	21.6743	207.689	48	0	88	1	0	1	351	0	0	4
vvi-miR3625-3p	21	492	21.4562	205.599	343	1	2	0	0	0	127	0	4	8
vvi-miR398a	27	484	21.1073	202.256	312	2	1	0	0	0	1	4	4	147
vvi-MIR390-3p_novel	18	479	20.8893	200.167	396	4	16	0	0	0	54	0	2	0
vvi-miR319e	36	460	20.0607	192.227	29	19	73	4	0	1	0	0	111	223
vvi-miR160e	29	416	18.1418	173.84	349	1	43	0	0	3	6	0	1	2
vvi-MIR535a-3p_novel	12	413	18.011	172.586	400	0	1	0	0	0	0	0	2	0
vvi-MIR828a-3p_novel	43	375	16.3538	156.707	209	5	19	0	1	0	24	60	3	47
vvi-miR399h	20	336	14.653	140.409	278	8	7	0	7	0	2	4	0	26
vvi-MIR393b-3p_novel	21	306	13.3447	127.873	12	1	1	1	0	1	0	137	1	152
vvi-miR3631b-3p	11	296	12.9086	123.694	256	1	0	0	0	12	7	2	0	17
vvi-miR828a	40	283	12.3417	118.261	195	4	23	0	1	24	6	4	1	7
vvi-miR171f	5	273	11.9056	114.083	268	1	0	0	0	1	0	0	0	0
vvi-MIR395i-5p_novel	17	244	10.6409	101.964	36	6	11	0	0	0	177	0	0	14
vvi-MIR395j-5p_novel	17	244	10.6409	101.964	36	6	11	0	0	0	177	0	0	14
vvi-MIR395f-5p_novel	17	244	10.6409	101.964	36	6	11	0	0	0	177	0	0	14
vvi-MIR395l-5p_novel	15	242	10.5537	101.128	36	6	10	0	0	0	177	0	0	13
vvi-miR3632-3p	29	201	8.76565	83.9948	145	2	11	0	0	13	8	1	2	10
vvi-miR393a	21	175	7.63179	73.1298	17	22	58	1	0	47	27	0	0	0
vvi-MIR395k-5p_novel	14	172	7.50096	71.8762	55	3	6	0	0	6	93	0	0	9
vvi-MIR395e-5p_novel	14	172	7.50096	71.8762	55	3	6	0	0	6	93	0	0	9
vvi-MIR395c-5p_novel	14	172	7.50096	71.8762	55	3	6	0	0	0	93	0	0	9
vvi-MIR395h-5p_novel	14	172	7.50096	71.8762	55	3	6	0	0	6	93	0	0	9
vvi-miR169g	11	164	7.15207	68.5331	87	0	4	0	1	4	0	0	9	57
vvi-miR3639-3p	23	160	6.97763	66.8616	83	6	0	0	1	1	2	1	0	64
vvi-miR477b-3p	8	160	6.97763	66.8616	149	0	0	0	0	2	1	0	1	3
vvi-miR3630-3p	18	153	6.67236	63.9364	27	0	0	0	0	0	0	39	69	18
vvi-miR169q	14	145	6.32348	60.5933	16	1	1	0	1	1	0	26	80	6
vvi-miR169v	6	130	5.66933	54.325	113	1	0	0	0	0	0	0	0	0
vvi-miR3630-5p	32	127	5.5385	53.0714	3	10	0	0	0	5	3	0	8	98
vvi-MIR162-5p_novel	16	122	5.32045	50.9819	24	3	0	0	0	0	2	72	5	14
vvi-miR3624-3p	6	121	5.27684	50.5641	79	0	0	0	0	0	1	0	0	21
vvi-miR3631d	11	114	4.97156	47.6389	83	0	1	0	0	0	6	0	11	12
vvi-MIR397a-3p_novel	14	107	4.66629	44.7137	64	1	4	0	0	0	0	0	0	28
vvi-miR3637-3p	23	107	4.66629	44.7137	31	2	3	2	0	0	2	0	2	64
vvi-MIR399e-5p_novel	8	95	4.14297	39.6991	87	2	0	0	0	1	2	0	0	1
vvi-MIR171c-5p_novel	10	95	4.14297	39.6991	1	0	0	0	0	0	0	0	0	90
vvi-miR169d	10	85	3.70687	35.5202	68	0	6	0	0	2	0	0	1	0
vvi-MIR319c-5p_novel	11	68	2.96549	28.4162	6	0	0	0	0	0	24	0	15	22
vvi-miR3635-5p	13	67	2.92188	27.9983	35	0	0	0	0	2	1	1	0	28
vvi-miR3627-5p	6	60	2.61661	25.0731	41	1	0	0	0	0	0	0	12	5
vvi-miR3627-3p	10	60	2.61661	25.0731	11	1	2	0	0	1	0	0	1	42
vvi-miR3638-5p	8	52	2.26773	21.73	29	0	1	0	0	0	2	0	9	11
vvi-MIR169t-3p_novel	9	48	2.09329	20.0585	9	0	0	0	0	1	2	24	0	12
vvi-MIR169r-3p_novel	9	48	2.09329	20.0585	9	0	0	0	0	1	2	24	0	12
vvi-MIR319f-5p_novel	10	43	1.87524	17.969	1	0	2	0	0	0	2	0	11	27
vvi-MIR171f-5p_novel	11	39	1.7008	16.2975	5	0	1	0	0	3	2	0	0	28
vvi-miR3635-3p	8	33	1.43914	13.7902	24	1	2	0	0	3	1	0	0	2
vvi-MIR169c-3p_novel	11	28	1.22109	11.7008	1	0	0	0	0	0	0	0	2	22
vvi-miR3625-5p	13	24	1.04665	10.0292	3	0	2	0	1	0	1	1	3	4
vvi-MIR172c-5p_novel	6	22	0.959425	9.19347	17	0	1	0	0	0	1	0	1	0
vvi-MIR160e-3p_novel	5	21	0.915814	8.77558	15	0	0	0	0	0	1	3	0	1
vvi-miR2950-3p	5	18	0.784984	7.52193	10	0	8	0	0	0	0	0	0	0
vvi-miR3624-5p	5	16	0.697763	6.68616	5	0	0	0	0	1	0	0	0	10
vvi-miR399c	7	16	0.697763	6.68616	4	0	0	0	4	0	0	0	1	2
vvi-miR156a	5	16	0.697763	6.68616	1	0	3	0	0	1	0	0	0	0
vvi-MIR395d-5p_novel	8	14	0.610543	5.85039	5	1	0	0	0	0	2	0	1	2
vvi-miR2111-5p	3	11	0.479712	4.59673	9	1	0	0	0	0	1	0	0	0
vvi-MIR398b-5p_novel	4	10	0.436102	4.17885	7	0	0	0	0	0	1	0	0	0
vvi-MIR171i-5p_novel	3	10	0.436102	4.17885	7	0	0	0	0	0	0	2	0	1
vvi-MIR399b-5p_novel	2	8	0.348882	3.34308	7	0	0	0	0	0	0	0	0	1
vvi-MIR156f-3p_novel	3	7	0.305271	2.92519	5	0	0	0	0	1	0	0	0	1
vvi-MIR160c-3p_novel	3	7	0.305271	2.92519	5	0	0	0	0	0	0	0	0	2
vvi-MIR156a-3p_novel	2	7	0.305271	2.92519	6	0	0	0	0	0	0	0	0	0
vvi-MIR169a-3p_novel	5	6	0.261661	2.50731	1	0	0	0	0	0	0	0	2	3
vvi-MIR169d-3p_novel	5	6	0.261661	2.50731	1	0	0	0	0	0	0	0	2	3
vvi-MIR164d-3p_novel	1	5	0.218051	2.08942	5	0	0	0	0	0	0	0	0	0
vvi-MIR164a-3p_novel	1	5	0.218051	2.08942	5	0	0	0	0	0	0	0	0	0
vvi-MIR398c-5p_novel	3	5	0.218051	2.08942	3	0	1	0	0	0	1	0	0	0
vvi-MIR171a-5p_novel	3	5	0.218051	2.08942	3	0	0	0	0	0	1	0	0	1
vvi-MIR156c-3p_novel	3	3	0.130831	1.25365	1	0	0	0	0	0	1	0	0	0
vvi-miR477b-5p	2	2	0.0872204	0.83577	1	1	0	0	0	0	0	0	0	0
vvi-miR2111-3p	2	2	0.0872204	0.83577	1	0	0	0	0	0	0	0	0	0
vvi-MIR396c-3p_novel	1	1	0.0436102	0.417885	1	0	0	0	0	0	0	0	0	0
vvi-MIR169f-3p_novel	1	1	0.0436102	0.417885	1	0	0	0	0	0	0	0	0	0
vvi-MIR169b-3p_novel	1	1	0.0436102	0.417885	1	0	0	0	0	0	0	0	0	0
name: name of the mature microRNA.
UR: number of unique reads.
RC: read count.
RPM(total): Reads Per Million normalized to all pre-processed input (library mapping)/genome mapped (genome mode) reads.
RPM(lib): Reads Per Million normalized to all reads mapped to a known microRNA.
Canonical_RC: read count of the canonical sequence.
Non-teplated additions/NTA(A): number of reads with a non-templated A addition.
NTA(U): number of reads with a non-templated U addition.
NTA(C): number of reads with a non-templated C addition.
NTA(G): number of reads with a non-templated G addition.
lv3pE: number of reads with 3’ length extension (longer than the canonical sequence; not including NTA).
lv3pT: number of reads with 3’ length trimming (shorter than the canonical sequence; not including NTA).
lv5pE: number of reads with 5’ length extension (longer than the canonical sequence; not including NTA).
lv5pT: number of reads with 5’ length extension (shorter than the canonical sequence; not including NTA).
mv: number of reads classified as multiple length variants.

## Sheet: Table S2B
Table S2B: An isomiR summary for each of the mature microRNAs detected in the "AY-infected libraries"
Name	UR	RC	RPM(total)	RPM(lib)	Canonical_RC	NTA(A)	NTA(U)	NTA(C)	NTA(G)	lv3pE	lv3pT	lv5pE	lv5pT	mv
vvi-miR166b	318	1103338	51950.4	418415	716	373	573	2317	217	35	92	3	3	545
vvi-miR159c	531	242907	11437.2	92116.7	224223	520	5839	455	159	0	2716	0	4188	264
vvi-miR395m	347	155951	7342.91	59140.7	123044	567	3296	41	65	182	2365	112	21638	1477
vvi-miR3634-3p	203	142181	6694.55	53918.8	138152	39	183	79	102	0	432	0	524	6
vvi-MIR166c-5p_novel	200	105686	4976.2	40078.9	25	119	42	32	235	0	1	0	9	4139
vvi-MIR166e-5p_novel	200	105681	4975.96	40077	25	119	41	32	235	16	1	100728	9	4134
vvi-miR168	227	100012	4709.04	37927.2	93543	318	334	83	40	6	316	3	476	141
vvi-miR396b	186	98422	4634.17	37324.2	6119	19	1600	144	1	85734	18	25	1964	2715
vvi-miR3639-5p	214	93298	4392.91	35381.1	88605	151	169	62	106	14	90	0	658	2142
vvi-miR319f	364	69870	3289.81	26496.5	37272	181	531	1255	23	3	13948	0	1414	7149
vvi-miR167e	286	48816	2298.49	18512.3	20126	86	402	26	21	26732	124	613	96	207
vvi-MIR482-5p_novel	189	40965	1928.83	15535	37919	32	222	72	52	344	250	3	514	716
vvi-MIR396d-3p_novel	168	30271	1425.3	11479.6	15046	10	33	25	27	0	58	0	2623	12244
vvi-MIR166b-5p_novel	116	22328	1051.31	8467.36	5	28	18	5	95	20	0	19456	1	2655
vvi-MIR166f-5p_novel	115	22322	1051.02	8465.09	5	26	19	5	95	4	0	19457	1	2666
vvi-miR3633b-5p	147	21588	1016.46	8186.74	5230	11	1794	187	22	20	14112	0	40	73
vvi-miR394b	100	21568	1015.52	8179.15	19848	14	59	7	7	12	330	0	8	23
vvi-miR162	222	19235	905.674	7294.42	17675	187	646	74	24	145	113	0	20	2
vvi-miR3640-5p	103	17299	814.518	6560.24	16305	365	4	7	212	7	28	11	0	32
vvi-miR319g	99	15132	712.486	5738.45	79	20	70	743	11	0	13948	0	1	256
vvi-miR396c	109	12793	602.355	4851.44	4262	1	17	139	3	0	6217	0	6	2039
vvi-miR398a	133	11942	562.286	4528.72	7126	40	30	3	5	6	7	60	19	4488
vvi-miR3633a-5p	171	10433	491.235	3956.47	2025	51	50	7	9	4388	2956	7	27	874
vvi-miR396a	94	10071	474.19	3819.19	1650	0	5	138	1	0	6217	0	19	2013
vvi-MIR399a-5p_novel	73	9931	467.598	3766.1	9642	5	27	0	5	10	7	5	12	34
vvi-MIR396b-3p_novel	226	7918	372.817	3002.71	1508	42	599	47	33	24	157	3614	4	1836
vvi-miR169w	57	6519	306.945	2472.18	6182	0	28	0	6	0	0	0	59	27
vvi-miR3636-3p	128	5387	253.645	2042.89	2835	12	63	15	14	0	127	0	38	1945
vvi-miR167a	89	5020	236.365	1903.72	9	291	80	4	9	4383	124	0	0	112
vvi-miR3632-5p	88	4297	202.323	1629.54	3246	152	10	2	11	409	11	217	1	185
vvi-miR3624-3p	38	3736	175.908	1416.79	1882	6	1	1	1	0	4	1	2	805
vvi-MIR398a-5p_novel	88	3491	164.373	1323.88	3029	95	3	2	7	57	13	72	18	137
vvi-miR3623-3p	136	3365	158.44	1276.1	1471	5	250	19	5	72	292	0	532	686
vvi-MIR395g-5p_novel	54	3349	157.687	1270.03	2338	7	31	22	0	7	791	0	7	18
vvi-miR482	52	3101	146.01	1175.98	2927	4	6	3	1	0	75	0	4	10
vvi-miR397a	45	2921	137.534	1107.72	48	4	3	1	0	93	0	0	5	2765
vvi-miR399e	27	2797	131.696	1060.7	2725	5	2	0	3	0	1	0	28	0
vvi-miR156i	62	2640	124.304	1001.16	1807	3	687	30	0	5	45	0	27	3
vvi-miR3634-5p	41	2482	116.864	941.24	2406	0	6	0	2	0	2	0	15	2
vvi-MIR408-5p_novel	54	2453	115.499	930.242	1940	7	10	5	0	2	126	0	8	299
vvi-miR403f	75	2262	106.506	857.81	1633	9	167	3	1	0	203	82	3	117
vvi-miR3633a-3p	56	2141	100.808	811.923	1800	7	17	0	0	0	110	140	6	19
vvi-miR171i=vvi-miR171j	54	2082	98.0304	789.549	899	593	21	0	0	0	11	0	1	533
vvi-miR3637-5p	62	1981	93.2748	751.247	854	9	2	0	3	0	2	0	21	1079
vvi-miR2950-5p	30	1848	87.0126	700.81	1790	1	3	0	0	1	3	7	5	11
vvi-miR3623-5p	62	1760	82.8691	667.438	1126	10	55	6	3	6	498	0	14	25
vvi-MIR166g-5p_novel	53	1723	81.127	653.407	2	8	41	0	95	0	0	0	3	74
vvi-miR164d	36	1617	76.136	613.209	1541	0	7	0	1	0	20	0	1	0
vvi-miR319e	56	1438	67.7078	545.327	106	41	206	20	4	0	0	3	433	622
vvi-MIR166h-5p_novel	28	1383	65.1182	524.47	1	2	6	0	0	0	0	0	0	42
vvi-miR398c	41	1232	58.0084	467.207	1150	3	12	5	3	0	15	0	4	6
vvi-miR167c	51	1009	47.5085	382.639	123	2	102	6	0	571	124	0	0	72
vvi-miR3640-3p	56	993	46.7551	376.572	424	12	4	2	3	3	0	0	10	523
vvi-miR535c	23	975	45.9076	369.746	877	3	1	0	0	0	22	0	0	51
vvi-miR3636-5p	37	848	39.9278	321.584	443	4	24	0	2	2	297	0	3	64
vvi-miR160e	43	822	38.7036	311.724	718	6	62	4	0	5	7	0	0	1
vvi-MIR167b-3p_novel	37	818	38.5153	310.207	74	2	2	1	0	3	0	473	10	249
vvi-MIR396a-3p_novel	46	807	37.9974	306.036	163	3	45	8	1	0	1	0	480	98
vvi-MIR535c-3p_novel	30	731	34.4189	277.214	678	1	24	0	0	1	7	0	4	1
vvi-miR479	26	703	33.1006	266.596	664	3	1	1	1	5	9	0	0	8
vvi-miR390	26	667	31.4055	252.944	567	0	16	1	0	0	10	23	11	30
vvi-MIR403f-5p_novel	21	657	30.9347	249.152	548	0	2	1	0	0	2	0	0	17
vvi-MIR156d-3p_novel	29	656	30.8876	248.772	74	2	4	0	0	0	0	0	1	140
vvi-MIR167e-3p_novel	28	550	25.8966	208.574	74	2	2	0	0	3	0	229	10	225
vvi-MIR399i-5p_novel	16	529	24.9078	200.611	456	0	1	0	3	49	2	0	1	8
vvi-MIR159c-5p_novel	39	499	23.4953	189.234	50	10	20	2	1	0	245	0	0	84
vvi-MIR168-3p_novel	27	495	23.3069	187.717	397	1	36	0	0	0	9	0	7	13
vvi-miR408	24	485	22.8361	183.925	369	2	1	3	1	0	8	1	13	79
vvi-MIR395i-5p_novel	29	483	22.7419	183.166	168	8	26	1	0	5	191	0	3	76
vvi-MIR395j-5p_novel	29	483	22.7419	183.166	168	8	26	1	0	5	191	0	3	76
vvi-MIR395f-5p_novel	29	483	22.7419	183.166	168	8	26	1	0	5	191	0	3	76
vvi-MIR395l-5p_novel	25	469	22.0827	177.857	168	8	22	1	0	5	191	0	3	68
vvi-miR3633b-3p	19	441	20.7644	167.239	110	0	6	12	0	2	3	0	6	5
vvi-MIR166a-5p_novel	21	434	20.4348	164.584	1	3	12	0	1	38	4	0	0	2
vvi-miR399i	18	433	20.3877	164.205	385	23	5	2	3	2	3	0	0	0
vvi-miR3625-3p	14	414	19.4931	157	270	1	0	0	1	0	126	0	1	10
vvi-miR3629c	16	396	18.6455	150.174	218	0	2	1	3	0	0	80	15	73
vvi-MIR395k-5p_novel	31	355	16.7151	134.625	192	6	22	1	0	4	94	0	2	30
vvi-MIR395e-5p_novel	31	355	16.7151	134.625	192	6	22	1	0	4	94	0	2	30
vvi-MIR395c-5p_novel	31	355	16.7151	134.625	192	6	22	1	0	0	94	0	2	30
vvi-MIR395h-5p_novel	31	355	16.7151	134.625	192	6	22	1	0	4	94	0	2	30
vvi-miR828a	37	331	15.585	125.524	243	1	17	0	1	33	12	1	0	5
vvi-miR156d	18	328	15.4438	124.386	180	0	9	2	0	115	5	0	0	3
vvi-miR171f	8	279	13.1366	105.804	269	1	0	0	1	2	0	0	0	2
vvi-miR3632-3p	29	265	12.4774	100.495	196	0	12	0	0	10	22	1	2	11
vvi-MIR169g-3p_novel	21	250	11.7712	94.8066	7	1	1	1	0	0	91	0	5	144
vvi-MIR390-3p_novel	12	233	10.9707	88.3597	216	0	7	0	1	0	5	0	0	0
vvi-miR3631b-3p	11	206	9.69945	78.1206	175	4	1	0	0	2	6	2	0	15
vvi-miR393a	21	204	9.60528	77.3622	17	15	70	0	0	67	28	0	0	3
vvi-miR3624-5p	16	192	9.04027	72.8114	25	3	2	0	0	25	1	0	0	136
vvi-MIR828a-3p_novel	28	176	8.28691	66.7438	92	8	10	0	0	1	8	31	2	24
vvi-miR3630-3p	25	158	7.43938	59.9178	27	0	0	0	0	1	0	35	71	23
vvi-miR477b-3p	5	151	7.10979	57.2632	144	0	0	0	0	4	0	1	0	2
vvi-miR3627-5p	7	146	6.87437	55.367	111	0	0	0	0	0	0	0	28	4
vvi-miR169v	7	124	5.8385	47.0241	104	0	0	0	0	0	0	0	1	0
vvi-miR3631d	9	120	5.65017	45.5072	98	1	4	0	0	0	3	0	10	4
vvi-miR3639-3p	20	119	5.60308	45.1279	60	5	2	0	0	1	2	1	1	47
vvi-MIR399h-5p_novel	4	112	5.27349	42.4733	108	0	1	0	0	0	0	0	0	0
vvi-miR169d	6	107	5.03806	40.5772	99	0	0	0	0	4	0	0	0	1
vvi-MIR393b-3p_novel	12	102	4.80264	38.6811	6	0	1	0	0	1	1	67	0	26
vvi-miR169q	11	94	4.42596	35.6473	7	0	0	0	0	0	0	7	59	7
vvi-MIR156g-3p_novel	14	91	4.28471	34.5096	4	0	9	1	1	0	76	0	0	0
vvi-miR399h	9	89	4.19054	33.7511	75	2	0	0	1	0	0	1	0	8
vvi-miR169g	10	87	4.09637	32.9927	52	1	0	0	1	1	0	0	2	29
vvi-miR3627-3p	8	76	3.57844	28.8212	34	0	0	1	0	1	0	0	1	38
vvi-miR3637-3p	22	75	3.53135	28.442	18	3	7	0	0	0	2	0	1	42
vvi-MIR162-5p_novel	10	70	3.29593	26.5458	11	1	4	0	0	0	0	43	2	9
vvi-MIR156b-3p_novel	3	69	3.24885	26.1666	67	0	0	0	0	0	0	0	0	1
vvi-MIR535a-3p_novel	2	64	3.01342	24.2705	63	1	0	0	0	0	0	0	0	0
vvi-miR3635-5p	9	56	2.63674	21.2367	19	0	0	0	0	0	0	2	0	35
vvi-miR3635-3p	7	54	2.54257	20.4782	43	0	0	0	0	6	1	0	1	3
vvi-MIR319c-5p_novel	9	53	2.49549	20.099	19	0	1	0	0	0	8	0	11	14
vvi-miR2950-3p	5	37	1.74213	14.0314	15	0	21	0	0	0	0	0	0	1
vvi-MIR403d-5p_novel	9	33	1.5538	12.5145	1	1	0	0	0	5	1	0	0	25
vvi-MIR397a-3p_novel	6	28	1.31837	10.6183	19	0	1	0	1	0	0	0	1	4
vvi-MIR171f-5p_novel	10	28	1.31837	10.6183	5	0	0	0	0	2	0	0	0	21
vvi-MIR395d-5p_novel	7	24	1.13003	9.10143	15	2	0	0	0	0	5	0	0	0
vvi-miR3629a-5p	6	23	1.08295	8.7222	8	0	0	0	0	0	0	10	0	5
vvi-miR3638-5p	10	20	0.941694	7.58453	8	0	2	0	0	0	1	0	4	4
vvi-MIR403b-5p_novel	8	18	0.847525	6.82607	10	2	0	1	0	0	1	0	1	3
vvi-MIR479-3p_novel	9	18	0.847525	6.82607	2	0	0	1	0	0	12	0	0	3
vvi-miR3625-5p	10	17	0.80044	6.44685	3	1	2	0	1	0	2	1	0	3
vvi-miR395n	3	16	0.753355	6.06762	1	0	0	0	0	0	0	0	0	8
vvi-MIR172c-5p_novel	3	12	0.565017	4.55072	10	0	0	0	0	0	0	0	1	1
vvi-miR169e	3	10	0.470847	3.79226	2	1	0	0	7	0	0	0	0	0
vvi-MIR160e-3p_novel	1	8	0.376678	3.03381	8	0	0	0	0	0	0	0	0	0
vvi-MIR399e-5p_novel	2	7	0.329593	2.65458	6	1	0	0	0	0	0	0	0	0
vvi-MIR164a-3p_novel	3	6	0.282508	2.27536	3	0	2	0	0	0	0	0	0	0
vvi-MIR156f-3p_novel	4	5	0.235424	1.89613	1	0	1	0	0	2	0	0	0	1
vvi-MIR164d-3p_novel	2	5	0.235424	1.89613	3	0	2	0	0	0	0	0	0	0
vvi-MIR171a-5p_novel	2	5	0.235424	1.89613	3	0	0	0	0	0	0	0	0	2
vvi-MIR403c-5p_novel	4	4	0.188339	1.51691	1	0	1	0	0	0	0	0	0	2
vvi-MIR403a-5p_novel	4	4	0.188339	1.51691	1	0	1	0	0	0	0	0	0	2
vvi-MIR403e-5p_novel	4	4	0.188339	1.51691	1	0	1	0	0	0	0	0	0	2
vvi-MIR171i-5p_novel	2	3	0.141254	1.13768	1	0	0	0	0	0	0	2	0	0
vvi-miR172c	3	3	0.141254	1.13768	1	0	0	0	0	0	0	0	0	2
vvi-MIR396c-3p_novel	1	2	0.0941694	0.758453	2	0	0	0	0	0	0	0	0	0
vvi-MIR398b-5p_novel	1	1	0.0470847	0.379226	1	0	0	0	0	0	0	0	0	0
vvi-miR477b-5p	1	1	0.0470847	0.379226	1	0	0	0	0	0	0	0	0	0
name: name of the mature microRNA.
UR: number of unique reads.
RC: read count.
RPM(total): Reads Per Million normalized to all pre-processed input (library mapping)/genome mapped (genome mode) reads.
RPM(lib): Reads Per Million normalized to all reads mapped to a known microRNA.
Canonical_RC: read count of the canonical sequence.
Non-templated addtions/NTA(A): number of reads with a non-templated A addition.
NTA(U): number of reads with a non-templated U addition.
NTA(C): number of reads with a non-templated C addition.
NTA(G): number of reads with a non-templated G addition.
lv3pE: number of reads with 3’ length extension (longer than the canonical sequence; not including NTA).
lv3pT: number of reads with 3’ length trimming (shorter than the canonical sequence; not including NTA).
lv5pE: number of reads with 5’ length extension (longer than the canonical sequence; not including NTA).
lv5pT: number of reads with 5’ length extension (shorter than the canonical sequence; not including NTA).
mv: number of reads classified as multiple length variants.
