# Supplementary material for: The use of high-throughput small RNA sequencing reveals differentially expressed microRNAs in response to aster yellows phytoplasma-infection in Vitis vinifera cv. ‘Chardonnay’
Source: PLoS One. 2017 Aug 16;12(8):e0182629. doi: 10.1371/journal.pone.0182629 (PMC5558978; doi:10.1371/journal.pone.0182629)
Supplement: S4 File — (XLSX) [file pone.0182629.s005.xlsx]

## Sheet: Novel miRNAs
Putative pre-miRNA	Analysis pipeline	Length	%GC	MFE (kcal/mol)	AMFE	MFEI	Chromosomal location of precursor	DNA strand	Mature 5p sequence	Length (nt)	5p RC	Mature 3p sequence	Length (nt)	3p RC	Mature miRNA orthologues	Mature miRNA paralogues	pre-miRNA homolog
vvi-miRn001† (vvi-miR827_new)	ShortStack	149	40.2685	-54.9	-36.8456	-0.915	chr5:24742101-24742249	-	UUUUGUUGCUGGUCAUCUAGUC	22	6292	UUAGAUGAUCAUCAACAAACA	21	78317	ghr,csi,tcc,mes,ppe,nta,stu,ath,aly-miR827	N/A	Yes
vvi-miRn001† (vvi-miR827_new)	sRNAbench	88	36.3636	-36.5	-41.4773	-1.14062	chr5:24742133-24742220	-	UUUUGUUGCUGGUCAUCUAGUC	22	6100	UUAGAUGAUCAUCAACAAACA	21	54495	ghr,csi,tcc,mes,ppe,nta,stu,ath,aly-miR827	N/A	Yes
vvi-miRn002	ShortStack	202	47.5248	-84.7	-41.9307	-0.882292	chr18:13887131-13887332	+	ACCGCUGCUAGAGCUCGCGAU	21	132	CGUGAGCUCUAACAUUGGUGA	21	2600	N/A	N/A	N/A
vvi-miRn002	sRNAbench	120	53.3333	-57.1	-47.5833	-0.892188	chr18:13887178-13887297	+	ACCGCUGCUAGAGCUCGCGAU	21	130	CGUGAGCUCUAACAUUGGUGA	21	673	N/A	N/A	N/A
vvi-miRn003	ShortStack	99	43.4343	-49.2	-49.697	-1.14419	chr5:6820728-6820826	-	UUACACAGAGAGAUGACGGUGG	22	1822	ACCGUCUUUCUCUGUAUAAGC	21	444	N/A	N/A	N/A
vvi-miRn003	sRNAbench	75	41.3333	-30.2	-40.2667	-0.974194	chr5:6820739-6820813	-	UUACACAGAGAGAUGACGGUGG	22	1787	ACCGUCUUUCUCUGUAUAAGC	21	432	N/A	N/A	N/A
vvi-miRn004.1*	ShortStack	194	24.7423	-58.3	-30.0515	-1.21458	chr13:2201388-2201581	-	UCUCAAUUUUUUUAGGAACCAGACA	25	3	UUUGGUUUCAAAAAAUUUGAGGGA	24	96	N/A	N/A	N/A
vvi-miRn004.2*	ShortStack	194	24.7423	-58.3	-30.0515	-1.21458	chr13:2201388-2201581	-	UCUCAAUUUUUUUAGGAACCAGAC	24	1	UUGGUUUCAAAAAAUUUGAGGGA	23	58	N/A	N/A	N/A
vvi-miRn005.1	ShortStack	116	31.0345	-57.9	-49.9138	-1.60833	chr13:2538081-2538196	-	UACUUGCAGUUAAAAAGUGUA	21	20	UAAUUACCCUUUUUAACUGUA	21	31	N/A	N/A	N/A
vvi-miRn005.2	ShortStack	116	31.0345	-57.9	-49.9138	-1.60833	chr13:2538081-2538196	-	CAGUUAAAAAGUGUAAUUAAA	21	12	CCCUUUUUAACUGUAAGUAAG	21	29	N/A	N/A	N/A
vvi-miRn006.1	ShortStack	87	37.931	-41.5	-47.7011	-1.25758	chr13:6511572-6511658	+	CAGGAAAGUCAGGGAAGUGUACCU	24	26	CAGGAAAGUCAGGGAAGUGUA	21	15	N/A	N/A	N/A
vvi-miRn006.2	ShortStack	87	37.931	-41.5	-47.7011	-1.25758	chr13:6511572-6511658	+	GUACACUUCCUUAACUUUUCGGUG	24	11	CACUUCCUUAACUUUUCGGUG	21	17	N/A	N/A	N/A
vvi-miRn007.1	ShortStack	279	39.0681	-95.6	-34.2652	-0.877064	chr14:22335390-22335668	+	UGUUCUCAGCUACUAAUAUCA	21	2	UGAUAUUAGCAGCUGAGAACA	21	279	N/A	N/A	N/A
vvi-miRn007.2	ShortStack	279	39.0681	-95.6	-34.2652	-0.877064	chr14:22335390-22335668	+	UUCUCAGCUACUAAUAUCAAG	21	3	AUAUUAGCAGCUGAGAACACA	21	215	N/A	N/A	N/A
vvi-miRn008.1 (vvi-miR169_new)	ShortStack	194	48.4536	-83.2	-42.8866	-0.885106	chr14:25082459-25082652	-	UAGCCAAGGAUGACUUGCCUGC	22	2	AGGCAGUCACCUUGGCUAACU	21	94	bdi,aly,zma-miR169	N/A	Yes
vvi-miRn008.2 (vvi-miR169_new)	ShortStack	194	48.4536	-83.2	-42.8866	-0.885106	chr14:25082459-25082652	-	UAGCCAAGGAUGACUUGCCUG	21	9	GGCAGUCACCUUGGCUAACU	20	56	bdi,aly,zma-miR169	N/A	Yes
vvi-miRn009.1	ShortStack	94	42.1687	-41.9	-44.5745	-1.05705	chr4:17137164-17137239	+	UUCGAACUGAGCUUGACAAGU	21	1	UCGAACUGAGCUUGACAAGU	20	10	N/A	N/A	N/A
vvi-miRn009.2	ShortStack	94	42.1687	-41.9	-44.5745	-1.05705	chr4:17137164-17137239	+	UGGUCAAGCUCAGUUCGGAAU	21	19	UGGUCAAGCUCAGUUCGGAA	20	10	N/A	N/A	N/A
vvi-miRn010.1 (vvi-miR529_new)	ShortStack	111	47.7477	-53	-47.7477	-1	chr5:19124411-19124521	-	AGAAGAGAGAGAGUACAGCUA	21	113	AGCUGUACCCUCUCUCUUCCC	21	430	zma,bdi,osa-miR529	N/A	Yes
vvi-miRn010.2 (vvi-miR529_new)	ShortStack	111	47.7477	-53	-47.7477	-1	chr5:19124411-19124521	-	GAAGAGAGAGAGUACAGCUAU	21	15	GCUGUACCCUCUCUCUUCCCC	21	248	zma,bdi,osa-miR529	N/A	Yes
vvi-miRn011.1 (vvi-miR391_new)	ShortStack	200	46.5	-78.7	-39.35	-0.846237	chr6:3976359-3976558	-	UCGCAGGAGAGAUGACGCCGU	21	3398	CGCCAGCAUCAUUUCUCCUGC	21	115	mdm-miR391; gma-miR4376; mtr-miR5225	N/A	Yes (miR391)
vvi-miRn011.2	ShortStack	200	46.5	-78.7	-39.35	-0.846237	chr6:3976359-3976558	-	AGGAGAGAUGACGCCGUCGCC	21	2615	AGCAUCAUUUCUCCUGCAUAG	21	7	N/A	N/A	N/A
vvi-miRn012.1	ShortStack	173	43.3526	-67	-38.7283	-0.893333	chr6:19950705-19950877	-	UCCCUCAAAGGCUUCCAAUUU	21	52	GCUGGAAGCCGAUGGGGGACC	21	308	N/A	N/A	N/A
vvi-miRn012.2	ShortStack	173	43.3526	-67	-38.7283	-0.893333	chr6:19950705-19950877	-	UCCCUCAAAGGCUUCCAAUU	20	41	CUGGAAGCCGAUGGGGGACC	20	223	N/A	N/A	N/A
vvi-miRn013.1	ShortStack	237	18.9873	-78.1	-32.9536	-1.73556	chr7:15873375-15873611	-	UUUUAUCUAAACAUCCUUAAAAGU	24	5	AACUUUUAAAGAUGUUUAGAUAGA	24	571	N/A	N/A	N/A
vvi-miRn013.2	ShortStack	237	18.9873	-78.1	-32.9536	-1.73556	chr7:15873375-15873611	-	UAUCUAAACAUCCUUAAAAGUUGU	24	1	UUUUAAAGAUGUUUAGAUAGAACU	24	1070	N/A	N/A	N/A
vvi-miRn014.1	ShortStack	107	37.3832	-69.6	-65.0467	-1.74	chr8:12332626-12332732	-	GUGUAGAUUAAGAGGAGGGGG	21	119	CCUCUCCUCUUGAUCUACACC	21	2	N/A	N/A	N/A
vvi-miRn014.2	ShortStack	107	36.0825	-69.6	-65.0467	-1.80272	chr8:12332626-12332732	-	UGUAGAUUAAGAGGAGGGGGA	21	92	CUCUCCUCUUGAUCUACACCU	21	5	N/A	N/A	N/A
vvi-miRn015.1	ShortStack	297	22.5589	-96.6	-32.5253	-1.44179	chr9:21822345-21822641	+	UUUUAAUUUUGAUAUGGCAAGUCA	24	352	ACAAAGAUGAUGUGAUUAUACUUU	24	213	N/A	N/A	N/A
vvi-miRn015.2	ShortStack	297	22.5589	-96.6	-32.5253	-1.44179	chr9:21822345-21822641	+	AGUAUAUUUGCAUCAAAUUUGUCA	24	481	ACUUGUCAUGUCAAAGUUAAAAAA	24	345	N/A	N/A	N/A
vvi-miRn016a¶	ShortStack	164	32.9268	-63.9	-38.9634	-1.18333	chrUn:25321644-25321807	-	AAGUAAGACAUUCGAUUUAGCAUU	24	63	UGCUAAAUGAAAUGUCUUACUUCC	24	4	N/A	N/A	N/A
vvi-miRn016b¶	ShortStack	164	32.3171	-67	-40.8537	-1.26415	chrUn:25296905-25297068	-	AAGUAAGACAUUUGAUUUAGCAUU	24	169	UGCUAAAUGAAAUGUCUUACUUCC	24	4	N/A	N/A	N/A
vvi-miRn017a	sRNAbench	102	49.0196	-23.8	-23.3333	-0.476	chr14:25830587-25830688	-	CUUUGAGGCCAUUGCAUUAAUG	22	5	ACUCUAUGGUGGCGUCGACGG	21	133	N/A	N/A	N/A
vvi-miRn017b	sRNAbench	102	49.0196	-23.8	-23.3333	-0.476	chr13:13673508-13673609	+	CUUUGAGGCCAUUGCAUUAAUG	22	5	ACUCUAUGGUGGCGUCGACGG	21	133	N/A	N/A	N/A
vvi-miRn018a	sRNAbench	101	40.5941	-22.7	-22.4752	-0.553659	chr3:18483569-18483669	-	CUUUGUCCAUGGUCUGAUCGAGCU	24	21	UGAAGAUCGGAUUUAGAGUUU	21	485	N/A	N/A	N/A
vvi-miRn018b	sRNAbench	101	40.5941	-22.5	-22.2772	-0.54878	chr5:23922518-23922618	+	CUUUGUCCAUGGUCUGAUCGAGCU	24	21	UGAAGAUCGGAUUUAGAGUUU	21	485	N/A	N/A	N/A
vvi-miRn018c	sRNAbench	101	38.6139	-22.9	-22.6733	-0.587179	chr18:22736971-22737071	-	CUUUGUCCAUGGUCUGAUCGAGCU	24	21	UGAAGAUCGGAUUUAGAGUUU	21	485	N/A	N/A	N/A
vvi-miRn018d	sRNAbench	101	38.6139	-20.7	-20.495	-0.530769	chr18:27484250-27484350	-	CUUUGUCCAUGGUCUGAUCGAGCU	24	21	UGAAGAUCGGAUUUAGAGUUU	21	485	N/A	N/A	N/A
vvi-miRn018e	sRNAbench	101	37.6238	-22.6	-22.3762	-0.594737	chr4:8287710-8287810	+	CUUUGUCCAUGGUCUGAUCGAGCU	24	21	UGAAGAUCGGAUUUAGAGUUU	21	485	N/A	N/A	N/A
vvi-miRn019a	sRNAbench	73	43.8356	-22.6	-30.9589	-0.70625	chr14:5895176-5895248	-	GGAUCAUCCUUGUCUUCGUGA	21	379	CGUGGAAGACAGGGUGAAUCUU	22	7	N/A	N/A	N/A
vvi-miRn019b	sRNAbench	73	43.8356	-22.6	-30.9589	-0.70625	chr14:25826826-25826898	+	GGAUCAUCCUUGUCUUCGUGA	21	379	CGUGGAAGACAGGGUGAAUCUU	22	7	N/A	N/A	N/A
vvi-miRn019c	sRNAbench	73	43.8356	-22.6	-30.9589	-0.70625	chr8:11003479-11003551	+	GGAUCAUCCUUGUCUUCGUGA	21	379	CGUGGAAGACAGGGUGAAUCUU	22	7	N/A	N/A	N/A
vvi-miRn019d	sRNAbench	73	43.8356	-22.6	-30.9589	-0.70625	chr2:5735696-5735768	+	GGAUCAUCCUUGUCUUCGUGA	21	379	CGUGGAAGACAGGGUGAAUCUU	22	7	N/A	N/A	N/A
vvi-miRn019e	sRNAbench	73	43.8356	-22.6	-30.9589	-0.70625	chr10:11991290-11991362	-	GGAUCAUCCUUGUCUUCGUGA	21	379	CGUGGAAGACAGGGUGAAUCUU	22	7	N/A	N/A	N/A
vvi-miRn019f	sRNAbench	73	43.8356	-22.6	-30.9589	-0.70625	chr7:13963833-13963905	-	GGAUCAUCCUUGUCUUCGUGA	21	379	CGUGGAAGACAGGGUGAAUCUU	22	7	N/A	N/A	N/A
vvi-miRn019g	sRNAbench	73	43.8356	-22.6	-30.9589	-0.70625	chr12:16685516-16685588	+	GGAUCAUCCUUGUCUUCGUGA	21	379	CGUGGAAGACAGGGUGAAUCUU	22	7	N/A	N/A	N/A
vvi-miRn020a	ShortStack	104	31.7308	-53.8	-51.7308	-1.6303	chrUn:38225144-38225247	-	UAGGAAACGUUUCUACUCUUU	21	271	AGGUUAGAAACAUUUCCUAGA	21	2	N/A	N/A	N/A
vvi-miRn020b	ShortStack	106	32.0755	-55.5	-52.3585	-1.63235	chrUn:38228570-38228675	-	UAGGAAACGUUUCUACUCUUU	21	271	AGGUUAGAAACAUUUCCUAGA	21	2	N/A	N/A	N/A
vvi-miRn021a	ShortStack	132	43.1818	-54.7	-41.4394	-0.959649	chr19:12889960-12890091	+	UCCCUCAAAGGCUUCCAAUUU	21	52	GUUGGAAGCCGGUGGGGGACC	21	12608	N/A	N/A	N/A
vvi-miRn021b	ShortStack	97	48.4536	-49.1	-50.6186	-1.04468	chr19:13141681-13141777	+	UCCCUCAAAGGCUUCCAAUUU	21	52	GUUGGAAGCCGGUGGGGGACC	21	12608	N/A	N/A	N/A
vvi-miRn021c	ShortStack	160	41.875	-66	-41.25	-0.985075	chr19:18678315-18678474	+	UCCCUCAAAGGCUUCCAAUUU	21	52	GUUGGAAGUCGGUGGGGGAAC	21	8867	N/A	N/A	N/A
vvi-miRn021d	ShortStack	173	42.7746	-68.4	-39.5376	-0.924324	chr19:18872685-18872857	-	UCCCUCAAAGGCUUCCAAUUU	21	52	GUUGGAAGUCGGUGGGGGACC	21	3866	N/A	N/A	N/A
vvi-miRn021e	ShortStack	257	41.6342	-82.9	-32.2568	-0.774766	chr19:18881280-18881536	-	UCCCUCAAAGGCUUCCAAUUU	21	52	GUUGGAAGCCGGUGGGGGACC	21	12608	N/A	N/A	N/A
vvi-miRn021f	ShortStack	132	43.1818	-55	-41.6667	-0.964912	chrUn:16672952-16673083	-	UCCCUCAAAGGCUUCCAAUUU	21	52	GUUGGAAGCCGGUGGGGGACC	21	12608	N/A	N/A	N/A
vvi-miRn022a (vvi-miR1446_new)	sRNAbench	101	44.5545	-49.5	-49.0099	-1.1	chr14:24560626-24560726	-	UCUGAACUCUCUCCCUCAUGGC	22	388	CCAAGAGGGUGGAGUUCAGAU	21	9	ptc,mes-miR1446	N/A	No
vvi-miRn022b (vvi-miR1446_new)	ShortStack	127	44.0945	-64.8	-51.0236	-1.15714	chr14:24564017-24564143	-	UCUGAACUCUCUCCCUCAUUGGC	23	49	CGUGAGGGAAGAUUUCAGAAA	21	2	nta,mes,ptc-miR1446	N/A	Yes
vvi-miRn023a	sRNAbench	145	37.2414	-38.5	-26.5517	-0.712963	chr14:4441706-4441850	+	UGCUUAAAUGUUAACAUGUGA	21	48	CAUGGUUGACAUUUGAGCUGC	21	187	N/A	N/A	N/A
vvi-miRn023b	sRNAbench	166	35.5422	-43.6	-26.2651	-0.738983	chr5:24111855-24112020	-	UGCUUAAAUGUUAACAUGUGA	21	48	CAUGGUUGACAUUUGAGCUGC	21	187	N/A	N/A	N/A
vvi-miRn023c	sRNAbench	94	37.234	-30.1	-32.0213	-0.86	chrUn:17317335-17317428	+	UGCUUAAAUGUUAACAUGUGA	21	48	CAUGGUUGACAUUUGAGCUGC	21	187	N/A	N/A	N/A
vvi-miRn023d	sRNAbench	94	31.9149	-26	-27.6596	-0.866667	chr14:3662712-3662805	+	UGCUUAAAUGUUAACAUGUGA	21	48	CAUGGUUGACAUUUGAGCUGC	21	187	N/A	N/A	N/A
vvi-miRn024a (vvi-miR482_new)	ShortStack	156	51.2821	-77.1	-49.4231	-0.96375	chr19:9739597-9739752	+	GGUAUGGGUGGGCCGGGAAAA	21	664	UUGCCGACUCCACCCAUACCUA	22	15366	pvu,gso,vun,gma-miR2118; aqc,nta-miR482	N/A	Yes (miR482)
vvi-miRn024b (vvi-miR482_new)	sRNAbench	91	48.3516	-41.4	-45.4945	-0.940909	chr1:3865829-3865919	+	GGUAUGGGAGGAUUGGGGAGA	21	23830	UUCCCAAGACCCCCCAUGCCAA	22	3177	ppe,gma-miR482	N/A	Yes
vvi-miRn024c (vvi-miR482_new)	sRNAbench	81	38.2716	-37.1	-45.8025	-1.19677	chr14:19755488-19755568	-	GGAAUGGGCUGAUUGGGAUA	20	47688	UUCCCAAUGCCGCCCAUUCCAA	22	898	pvu,ppe,mdm-miR482	N/A	Yes
vvi-miRn025a (vvi-miR171_new)	ShortStack	127	40.9449	-50.2	-39.5276	-0.965385	chrUn:19112179-19112305	+	UAUUGGCCCGGUUCACUCAGA	21	2188	UGAUUGAGCCGUGCCAAUAUC	21	1461	aly,gma,stu,osa-miR171	N/A	Yes
vvi-miRn025b (vvi-miR171_new)	ShortStack	162	37.037	-51.5	-31.7901	-0.858333	chr18:1502285-1502446	+	UGUUGGCUCGGUUCACUCAGA	21	471	UGAUUGAGCCGUGCCAAUAUC	21	1461	osa,sbi,zma,ptc,tae,sly,sbi,bdi,aqc,crt,rco,hvu,fa,tcc,gma,bdi,lus,nta,ppe,hpa,htu,mdm,cme,mes,lja,stu,cpa,mtr-miR171	vvi-miR171	Yes
vvi-miRn026	ShortStack	156	30.7692	-59.2	-37.9487	-1.23333	chr10:8335480-8335635	+	AAAAAUUACAGGGCAUGCCAUUGU	24	9	AGUGGUAUGGUUUGUAGUUUUUUG	24	1158	N/A	N/A	N/A
vvi-miRn027	ShortStack	610	31.1475	-428.9	-70.3115	-2.25737	chr5:22564217-22564826	+	AAACAACCAGAUCACAAGAAA	21	44	UCUUGUGAUCUUGUUGUUUCA	21	31175	N/A	N/A	N/A
vvi-miRn028	ShortStack	213	32.3944	-80.8	-37.9343	-1.17101	chr10:1923611-1923823	+	AAAGAUAUGACUCUAGGUAAAAUU	24	190	CUUUAUCUAGUGUCAUUUCUUCCA	24	1	N/A	N/A	N/A
vvi-miRn029	ShortStack	309	31.3916	-144.6	-46.7961	-1.49072	chr5:3289656-3289964	+	AAAUAUUUCCUUUAUUUUGAGUGA	24	52	UCUCAAAACAAGGGAGAUAUUUGA	24	2	N/A	N/A	N/A
vvi-miRn030	ShortStack	175	29.7143	-61.8	-35.3143	-1.18846	chr8:17410970-17411144	-	AAAUUGCUUAACUGAACUUAAAGG	24	145	UUUAAGUUUAGUUAAGUAAUUUGG	24	11	N/A	N/A	N/A
vvi-miRn031	ShortStack	224	23.6607	-99.8	-44.5536	-1.88302	chr19:18060796-18061019	+	AACCAACAUAACUAAAAUAAACUU	24	1	GUUUAAUUUAGUCAUGUUGGUUGA	24	37	N/A	N/A	N/A
vvi-miRn032	ShortStack	742	18.4636	-259.9	-35.027	-1.89708	chr3:14575851-14576592	-	AACCACUUUCCCACAUUAAUGUGC	24	7	ACAUUAGUUUGGGAAAGUGGUUGG	24	55	N/A	N/A	N/A
vvi-miRn033	ShortStack	94	43.617	-35.2	-37.4468	-0.858537	chr13:23251632-23251725	+	AACCGGACCGGUCAUUGAACCGGA	24	121	CGGUUCACUGAUCGGACCGGUGGU	24	2	N/A	N/A	N/A
vvi-miRn034	ShortStack	147	39.4558	-95.1	-64.6939	-1.63966	chr11:1648819-1648965	+	AACCUAACUGAUCAAAACCCC	21	2	GGUUUUGAUCAGUUAGGGUGA	21	33	N/A	N/A	N/A
vvi-miRn035	ShortStack	217	34.5622	-102.7	-47.3272	-1.36933	chr6:12628905-12629121	-	AACGUGUCUACAUGGUUAAUAGGA	24	2629	CUUUUAACUUUGUAGAUACGUUUU	24	1	N/A	N/A	N/A
vvi-miRn036	ShortStack	186	18.2796	-70.7	-38.0108	-2.07941	chr18:12196957-12197142	-	AACGUUUUUAGUCUUUUUAACACU	24	127	UGUUAAAAAUAUUAAAAGCGUUUU	24	5	N/A	N/A	N/A
vvi-miRn037 (vvi-miR390_new)	ShortStack	132	40.1515	-55.8	-42.2727	-1.05283	chr8:9571404-9571535	+	AAGCUCAGGAGGGAUAGCGCC	21	1497	CGCUAUCCAUCCUGAGUUUCA	21	153	ath,osa,ptc,cca,ppt,ppe,mtr,ghr,bna,gma,sbi,zma,csi,rco,aly,tcc,bdi,cme,lus,nta,hex,mdm,lja,cpa-miR390	vvi-miR390	Yes
vvi-miRn038	ShortStack	261	34.0996	-80.5	-30.8429	-0.904494	chr19:7112926-7113186	+	AAGUACUUUUCUUGCUUUUGAAAG	24	312	UCCAAAAGUAGGAAAAGUACUUGC	24	7	N/A	N/A	N/A
vvi-miRn039	ShortStack	264	29.9242	-166.4	-63.0303	-2.10633	chrUn:7193836-7194099	-	AAUAUGUUUAAUGAUUGGAAAUGG	24	242	AUUUCCAAUCAUUAAACACAUUCA	24	1	N/A	N/A	N/A
vvi-miRn040	ShortStack	267	35.9551	-86.4	-32.3596	-0.9	chr16:5435988-5436254	-	AAUAUUGUCUGCUUUAGGUCCACU	24	11496	UGGGUUCAAAGUAGACAAUAUUUA	24	947	N/A	N/A	N/A
vvi-miRn041	ShortStack	121	27.2727	-72.8	-60.1653	-2.20606	chr18:4234168-4234288	-	AAUUUAAUAUCUAUUUAUUUGUCC	24	1	GCAAAUAAAUAGAUAUUAAAUUGA	24	13	N/A	N/A	N/A
vvi-miRn042	ShortStack	127	34.6457	-45.3	-35.6693	-1.02955	chr17:8114417-8114543	+	AAUUUUGAUGAAGAACGAUGUCAU	24	80	GACAUCCUUCUGUAUCAAAUUUGG	24	65	N/A	N/A	N/A
vvi-miRn043	ShortStack	106	35.8491	-87.9	-82.9245	-2.31316	chr14:21892259-21892364	-	ACAAGUAAUGCCAAUAGCAUG	21	1	UGCUAUUGGCAUUACUUGUGG	21	102	N/A	N/A	N/A
vvi-miRn044	ShortStack	185	34.0541	-45.3	-24.4865	-0.719048	chr4:1141352-1141536	-	ACAGUAGGAAAUUGAAAGAGA	21	459	UCUUUCAUUUUCCUACUUUUU	21	7	N/A	N/A	N/A
vvi-miRn045	ShortStack	194	36.0825	-80.2	-41.3402	-1.14571	chr8:12353628-12353821	+	ACAUAACUCCAGAAUAUCAUG	21	1	UGAUAUUCUGGAGUUAUGUGA	21	12	N/A	N/A	N/A
vvi-miRn046	ShortStack	201	31.8408	-79.8	-39.7015	-1.24687	chr6:18688711-18688911	-	ACGCAUGGCGUGUGCCUCGUCUGC	24	434	GGAAGGGGCAUGUGCUAUGCGUGU	24	153	N/A	N/A	N/A
vvi-miRn047	ShortStack	90	55.5556	-33.9	-37.6667	-0.678	chrUn:33167783-33167872	-	ACGCUCACAACGCCGACGUCG	21	39	ACGACGACGCUGUGAAGGUCC	21	14	N/A	N/A	N/A
vvi-miRn048	ShortStack	548	22.8102	-303.2	-55.3285	-2.4256	chr6:836372-836919	-	ACUUAUCUUAGGUCAUGUUUGGUU	24	2850	CCAAACAUGGGAUAAGAUAAGUGG	24	2384	N/A	N/A	N/A
vvi-miRn049	ShortStack	204	27.9412	-86.1	-42.2059	-1.51053	chr2:16568699-16568902	-	ACUUUUAUCAUCAUUUUUAUCACU	24	4	UGAUAAAAAUGGUGAUUGAAGUGG	24	33	N/A	N/A	N/A
vvi-miRn050	ShortStack	227	33.0396	-72.2	-31.8062	-0.962667	chr8:22375824-22376050	-	AGACUGGUUUGGAUUUAAAGAAAG	24	84	UUCUUUAAAACCAAAUCAGUCCAA	24	3	N/A	N/A	N/A
vvi-miRn051	ShortStack	389	40.1028	-214.2	-55.0643	-1.37308	chr17:1873738-1874126	-	AGAGACCACCUAGUCCUGUUAAGA	24	1316	UUAACAGGAGUGGGUGGUCUUUCC	24	6	N/A	N/A	N/A
vvi-miRn052	ShortStack	151	29.1391	-71.7	-47.4834	-1.62955	chr6:19741711-19741861	-	AGUGAUUUUAGGAAGUGUUUCUAA	24	55	AGAAACACUUCCUAGAAUCACUGC	24	147	N/A	N/A	N/A
vvi-miRn053	ShortStack	214	36.4486	-76.3	-35.6542	-0.978205	chr4:20194859-20195072	+	AGUGGCAAUAUAGCUUUCAGAACC	24	27	UUUUAAAAGCUGUAUGGCUACUUU	24	1	N/A	N/A	N/A
vvi-miRn054	ShortStack	182	17.033	-40.9	-22.4725	-1.31935	chr17:1355066-1355247	+	AGUGUGUUUGAUAGUGAUUUU	21	2	AAUCAUUGUCAAACGCAUUCU	21	15	N/A	N/A	N/A
vvi-miRn055	ShortStack	75	36	-21.2	-28.2667	-0.785185	chr1:10373831-10373905	-	AGUUUGUGUGACUGAGACUUUGGC	24	11	CAAAUAGUCACUUUAGCAAGUUGG	24	1	N/A	N/A	N/A
vvi-miRn056	ShortStack	162	35.8025	-53.1	-32.7778	-0.915517	chr15:17283369-17283530	+	AUAGAAAUGUGACAGAAAGG	20	5	CUUUUGUCAUUGUUUCAAAGA	21	15	N/A	N/A	N/A
vvi-miRn057	ShortStack	219	28.3105	-41.1	-18.7671	-0.662903	chr5:20188934-20189152	-	AUAGCUACUUGUAUGAACCAACCA	24	98	GUUGGUCCUUCAAGUAGGUGUGA	23	1	N/A	N/A	N/A
vvi-miRn058	ShortStack	233	33.9056	-135.3	-58.0687	-1.71266	chr10:2744834-2745066	-	AUAGGACAGGACAUUGAUUAUCAA	24	72	GAUAAUCAACGUCCUGUCCUAUGC	24	1	N/A	N/A	N/A
vvi-miRn059	ShortStack	293	32.0819	-101.2	-34.5392	-1.0766	chr5:23698046-23698338	+	AUGGAUUUUUUGAAUUGCUUCUCC	24	182	AGAAGCAAUUUGAAGAAUCCAUUC	24	1	N/A	N/A	N/A
vvi-miRn060	ShortStack	226	31.8584	-118.9	-52.6106	-1.65139	chr14:1404053-1404278	+	CAAUCAAUGGACAAUCUCAGU	21	5	UGAGAUCGUCCAUUGAUUGGU	21	112	N/A	N/A	N/A
vvi-miRn061	ShortStack	194	37.1134	-57.8	-29.7938	-0.802778	chr8:19949137-19949330	-	CACAUAUAAUUUUUUCCCGUC	21	4	AGGGGAAAAAUUAUACGUGUC	21	13	N/A	N/A	N/A
vvi-miRn062	ShortStack	220	34.5455	-99.1	-45.0455	-1.30395	chr7:8005512-8005731	+	CACCAUUAAUUUGAAAUUUCAUUA	24	1	ACGAAAUCUCAAACUAAUGGUGGC	24	38	N/A	N/A	N/A
vvi-miRn063	ShortStack	178	37.6404	-85.2	-47.8652	-1.27164	chr5:2917790-2917967	-	CACUUCCAUUGUGAUUGUGAAUGA	24	3	GUUCAUGGUCAGGAUGGGAGUGAG	24	125	N/A	N/A	N/A
vvi-miRn064	ShortStack	446	28.9238	-196.1	-43.9686	-1.52016	chr11:6244821-6245266	+	CAUAUUGUUAAAUUGUGAAAUUGA	24	481	AACUUCACAAUAUGACGAUAUUGA	24	13	N/A	N/A	N/A
vvi-miRn065	ShortStack	374	33.9572	-161	-43.0481	-1.26772	chr12:4596505-4596878	-	CAUUUACCCUAACCUUCUACCUCA	24	1	AGGCAAAAGAUCAGGGCAAAUGGG	24	24	N/A	N/A	N/A
vvi-miRn066	ShortStack	472	27.1186	-165.9	-35.1483	-1.29609	chr4:16176788-16177259	+	CCAUUGGUCUCUCAUUUAAUUGUG	24	7	CAAUCAAAUGGAAGAUCAAUGAAU	24	84	N/A	N/A	N/A
vvi-miRn067	ShortStack	246	39.0244	-82.9	-33.6992	-0.863542	chr17:12479284-12479529	+	CCGAGAGAACUGAGGAAAAGA	21	17	UUUGCCUCCGUUUUCUUGGGA	21	474	N/A	N/A	N/A
vvi-miRn068	ShortStack	158	30.3797	-66.3	-41.962	-1.38125	chr5:24743100-24743257	+	CCGUUUGGUAGUGAUUUUAGG	21	70	UAGAAUCACUACCAAAUGGAC	21	6	N/A	N/A	N/A
vvi-miRn069	ShortStack	169	39.0533	-73.2	-43.3136	-1.10909	chr9:2313088-2313256	+	CCUAAGGUUUUGGCUAAAUA	20	1	UUUAGCCGAAACCUUAGGGA	20	36	N/A	N/A	N/A
vvi-miRn070	ShortStack	121	36.3636	-52.5	-43.3884	-1.19318	chr10:4660928-4661048	+	CCUACCAAUCUAGUUUUUAGG	21	4	UAAGGACUAAAUUGGUAGACC	21	131	N/A	N/A	N/A
vvi-miRn071	ShortStack	168	35.7143	-59	-35.119	-0.983333	chr2:13973918-13974085	+	CCUGAUUGACGAUGAAGAAGU	21	11	GUCUUCAUCAUCUAUCAGGUA	21	16	N/A	N/A	N/A
vvi-miRn072	ShortStack	193	35.2332	-73.6	-38.1347	-1.08235	chr11:6267754-6267946	-	CGAUAAAUGGGGGAAAUGAACAAA	24	104	UGUUUGUUUCACCAAUUUAUUGAG	24	2	N/A	N/A	N/A
vvi-miRn073	ShortStack	82	60.9756	-35.8	-43.6585	-0.716	chr8:18584345-18584426	-	CUACAAUGAUGUCCCGGUUCGGAU	24	4	CCGGACGGUGGGACUCUGGUGGGU	24	10	N/A	N/A	N/A
vvi-miRn074	ShortStack	158	44.3038	-48.5	-30.6962	-0.692857	chr17:4716705-4716862	+	CUGGGAAAGCGUGGGAAAACA	21	2	UUUUCCUAUGAUUUCUUGGCA	21	38	N/A	N/A	N/A
vvi-miRn075	ShortStack	647	21.3292	-228.7	-35.3478	-1.65725	chr16:21444821-21445467	+	CUUAGUACUUUCCAGGAAUCAAAC	24	156	UUGGUUCCUGGAAAAUACCAAGGA	24	1093	N/A	N/A	N/A
vvi-miRn076	ShortStack	175	37.1429	-90.4	-51.6571	-1.39077	chr1:22513362-22513536	+	CUUCUUUCACAGAAAUACACUGUU	24	2	CAGUGUAUUUCUCUGAAAGAAGGA	24	121	N/A	N/A	N/A
vvi-miRn077	ShortStack	200	41	-75.5	-37.75	-0.920732	chr18:7806136-7806335	+	CUUGCACCUGGAUUCAAUAAAUUG	24	17	AUUUAUUGAGCUCAUGUGCAAGUC	24	116	N/A	N/A	N/A
vvi-miRn078	ShortStack	295	38.9831	-97.7	-33.1186	-0.849565	chr9:1918897-1919191	+	CUUUGGAAUGUAUCUAUGCAUACU	24	250	UAUGUGUAGAUGCAUUUUAGAGUC	24	4	N/A	N/A	N/A
vvi-miRn079	ShortStack	426	35.446	-178.2	-41.831	-1.18013	chr5:649454-649879	-	CUUUGUAGUUUGCACUCAUCAAGA	24	33	UUGGUUAGGGUAAACCACAAAGGC	24	141	N/A	N/A	N/A
vvi-miRn080	ShortStack	158	31.0127	-57.1	-36.1392	-1.16531	chrUn:32134257-32134414	+	GAGAUAAGAAGGCGAUGGUAU	21	1	ACUGUCGCCUUCGUAUCUCUA	21	15	N/A	N/A	N/A
vvi-miRn081 (vvi_miR172_new)	ShortStack	184	44.5652	-75	-40.7609	-0.914634	chr6:6003582-6003765	+	GCAGCAUCAUGAAGAUUCACA	21	17	GGAAUCUUGAUGAUGCUGCAU	21	17	aly,stu,bra,mtr-miR172	N/A	Yes
vvi-miRn082	ShortStack	97	35.0515	-38.1	-39.2784	-1.12059	chr2:10033645-10033741	+	GUUUUCCAGUUAUCAAACAGA	21	19	UGUUUGGUUUGUGAGAAAAUGG	22	7	N/A	N/A	N/A
vvi-miRn083	ShortStack	113	27.4336	-52.2	-46.1947	-1.68387	chr14:27265969-27266081	-	UAAAAAUUAGAUGUAAUUAUGGCA	24	33	CCAUAAUUACAUCUAAUUUUUAGA	24	13	N/A	N/A	N/A
vvi-miRn084	ShortStack	322	40.0621	-147.4	-45.7764	-1.14264	chr8:2752393-2752714	+	UAAACAUACGGUGAUGAGGUUCGA	24	21	AAGCCUCAUCAAUGUAUGUUUAUU	24	262	N/A	N/A	N/A
vvi-miRn085	ShortStack	148	33.7838	-91.6	-61.8919	-1.832	chr6:4608632-4608779	+	UAACUUUGUUUUCCCAGUCAAGGG	24	1	UUUGACGGGGAAAACAAAGUUAUG	24	106	N/A	N/A	N/A
vvi-miRn086	ShortStack	265	33.5849	-78.9	-29.7736	-0.886517	chr1:22701227-22701491	-	UAAGAGAAGUCUAUUAUAUAUAAA	24	9	UAUAUGUAAUGGACUCCUAUUAGC	24	36	N/A	N/A	N/A
vvi-miRn087	ShortStack	269	23.0483	-107.4	-39.9257	-1.73226	chr5:1699193-1699461	-	UAAGAUCACUGUCAAAUGGACUCU	24	17	AGUGCAUUUGAGAGUAAUUUUAGA	24	114	N/A	N/A	N/A
vvi-miRn088	ShortStack	77	38.961	-44.5	-57.7922	-1.48333	chr4:15753678-15753754	-	UAAUACAACUACCAAAACGCC	21	1	CGUUUUGGUAGUUGUAUUAAG	21	29	N/A	N/A	N/A
vvi-miRn089	ShortStack	485	36.0825	-219.4	-45.2371	-1.25371	chr3:17925150-17925634	-	UACACAUGUAGUGCCAUCAUAUGA	24	1632	AUAUUAUGGGACUACAUGUGUUAC	24	11	N/A	N/A	N/A
vvi-miRn090	ShortStack	142	33.8028	-60.1	-42.3239	-1.25208	chr11:5156390-5156531	-	UACCAUGUUAAGCUACUCAUUGAC	24	2	CAAUUAGUAGCUUAACAUGGUAUU	24	58	N/A	N/A	N/A
vvi-miRn091	ShortStack	106	30.1887	-49.9	-47.0755	-1.55938	chr18:14220545-14220650	-	UAGAGCUUCCUGUAUAUUUUU	21	14	AAAUAUACAGGAAGCUCUAAA	21	10	N/A	N/A	N/A
vvi-miRn092	ShortStack	501	20.3593	-184.6	-36.8463	-1.8098	chr5:13770697-13771197	-	UAGAUUUUAAAAUUUGAGGUAGUA	24	21	CUACGUCUAAUUUUAAAAUCUCUG	24	75	N/A	N/A	N/A
vvi-miRn093	ShortStack	106	22.6415	-60.2	-56.7925	-2.50833	chr18:10484165-10484270	+	UAGCAUCACUAGAAUCCUCUA	21	51	GAGGAUUCUAGUGAUGCUAAU	21	1	N/A	N/A	N/A
vvi-miRn094	ShortStack	278	29.8561	-100	-35.9712	-1.20482	chr8:13324760-13325037	+	UAGCUUUAAGAUUAAAACCACGGU	24	1018	UGUGGUUUUAACUUUAAAGCUAAA	24	2	N/A	N/A	N/A
vvi-miRn095	ShortStack	345	39.4203	-168.7	-48.8986	-1.24044	chr15:9628536-9628880	-	UAGGAUUGUAAGGUCAAAUAGAUA	24	593	UCUGUUUGAUUUUGCAAUCUUGUG	24	90	N/A	N/A	N/A
vvi-miRn096 (vvi-miR3624_new)	ShortStack	224	42.8571	-96	-42.8571	-1	chr8:2169716-2169939	+	UAGUAUGCUGCUGUCUUUAGA	21	31	UCAGGGCAGCAGCAUACUACU	21	3015	N/A	vvi-miR3624	Yes
vvi-miRn097	ShortStack	200	34	-126	-63	-1.85294	chr19:10790577-10790776	-	UAGUUGAGAUUUUAUAUAAUU	21	31	UUAUAUAAAAUCUCAACUAGG	21	1	N/A	N/A	N/A
vvi-miRn098	ShortStack	687	38.2824	-353.7	-51.4847	-1.34487	chr10:789025-789711	-	UAGUUGUGUCCCUUUGCCAGA	21	16	UGGCAAAGGAACACAACUCGC	21	1	N/A	N/A	N/A
vvi-miRn099	ShortStack	204	27.9412	-56.6	-27.7451	-0.992982	chr11:2558692-2558895	-	UCACAUUACUUGAAAAAUGUUUUU	24	1	GGACAUUUUUUUGGUAAUGUGAGA	24	162	N/A	N/A	N/A
vvi-miRn100	ShortStack	169	31.9527	-52.4	-31.0059	-0.97037	chr13:20645373-20645541	-	UCAGAUUAUAUGGAAUAAUUGUCU	24	1	ACUGUUAUUGUAUAUGAUCUGAGC	24	23	N/A	N/A	N/A
vvi-miRn101	ShortStack	134	34.3284	-84.2	-62.8358	-1.83043	chr6:5321745-5321878	+	UCAUUAUUCCCCAACUCCUUGGGA	24	10	CCUAGGAGGUGGGGAAUGAUGAUC	24	70	N/A	N/A	N/A
vvi-miRn102	ShortStack	162	47.5309	-66.5	-41.0494	-0.863636	chr17:5928063-5928224	+	UCCCAGGAGAGAUGGCACCUGC	22	53	AGGUUUCAUCUCCCUGAGACA	21	2	mtr,mdm,stu,ppe-miR5225	vvi-miR3627-5p	No
vvi-miRn103	ShortStack	339	25.9587	-147.8	-43.5988	-1.67955	chr4:12796126-12796464	+	UCGAAUUUUGUCAGUUAGCACCUU	24	41	AGUGCUAAUUGAUGAAGUUUGAAA	24	722	N/A	N/A	N/A
vvi-miRn104	ShortStack	118	32.2034	-81.3	-68.8983	-2.13947	chr12:20318085-20318202	+	UCGGUACUUCCUGGUUGCAUAGGA	24	17	CUAUGCAACCAGGAAGUACCGAGC	24	7	N/A	N/A	N/A
vvi-miRn105	ShortStack	92	31.5217	-45.5	-49.4565	-1.56897	chr5:12322698-12322789	+	UCUCACCUAGAACAAAAGUAA	21	2	ACUUUUGUUCUAGGUGAGACU	21	13	N/A	N/A	N/A
vvi-miRn106	ShortStack	242	26.8595	-68.3	-28.2231	-1.05077	chr5:20637868-20638109	-	UCUCUUGAAGAGAUGAUUUCCACU	24	2	UGGAAAUCGUCUUUUGAAAAGACA	24	104	N/A	N/A	N/A
vvi-miRn107	ShortStack	117	52.9915	-57	-48.7179	-0.919355	chr14:28620623-28620739	+	UCUGUCGCAGGAGAGAUGAUGC	22	48	AUCAUCUCUCCUAGACUGAGG	21	8	gma,mtr-miR5225	N/A	N/A
vvi-miRn108	ShortStack	151	38.4106	-85.7	-56.755	-1.47759	chr15:9616980-9617130	-	UCUUUAGAUCAGCUUUAAGUCCAG	24	21	GGACAUAAAGUCAAUCUAGAGAAG	24	2	N/A	N/A	N/A
vvi-miRn109	ShortStack	206	37.8641	-81.4	-39.5146	-1.04359	chr15:99917-100122	-	UGAAGGUCCAACAUGGAAAUGAUG	24	1	UAAUUUUCAUGUUGGGUCUUCUGA	24	9	N/A	N/A	N/A
vvi-miRn110	ShortStack	188	29.7872	-93.6	-49.7872	-1.67143	chr1:21187355-21187542	-	UGAGAAAAAACAUUUGAGUCACUU	24	15	GUGGCUCAAAUGUUUUUUCUCAGG	24	290	N/A	N/A	N/A
vvi-miRn111	ShortStack	146	40.411	-46.6	-31.9178	-0.789831	chr9:3184783-3184928	-	UGAGAAACUGGGGGGAAAAUGA	22	6	UUCUUCUCACCGUUUCUCAGC	21	121	N/A	N/A	N/A
vvi-miRn112	ShortStack	164	26.2195	-53.1	-32.378	-1.23488	chr17:8113715-8113878	+	UGAGAGGAUAAUUGUGUAAAAAAU	24	2135	UUUUUGUACAAUUGUUCUCUUAAG	24	802	N/A	N/A	N/A
vvi-miRn113	ShortStack	565	40.177	-293	-51.8584	-1.29075	chr3:7487974-7488538	+	UGAUAUCUCAUAUCGGAUAAGGGA	24	2274	CCUUAUCUGAUGUGGAAUAUCAUA	24	142	N/A	N/A	N/A
vvi-miRn114 (vvi-miR530_new)	ShortStack	171	46.1988	-75.5	-44.152	-0.955696	chr6:17896114-17896284	+	UGCAUUUGCACCUGCACCUUA	21	11	AGGUGCAGGUGAAGGUGCAGA	21	65	ppt-miR1030; gra,tcc-miR530b	N/A	Yes (miR530)
vvi-miRn115	ShortStack	81	45.679	-67	-82.716	-1.81081	chr3:17003582-17003662	+	UGCCAAGAAGCACAUUCCUCC	21	40	AGGAAUGUGCUUCUUGGCAUA	21	212	N/A	N/A	N/A
vvi-miRn116	ShortStack	293	39.5904	-104.6	-35.6997	-0.901724	chr7:17201615-17201907	-	UGGAAGCAAUCAGGAGACUUG	21	62	AGUCUCCUGAUUGCUUCCAGA	21	258	N/A	N/A	N/A
vvi-miRn117	ShortStack	260	37.3077	-106	-40.7692	-1.09278	chr14:24304067-24304326	-	UGGACCCUCAUGACUUUAAAAUGC	24	1487	GUUUUAAAGUCGUGAGGGUCCAUU	24	108	N/A	N/A	N/A
vvi-miRn118	ShortStack	142	32.3944	-66	-46.4789	-1.43478	chr4:3930557-3930698	-	UGGACUUAAAUGCAAUUAUGAAGG	24	58	UUCAUAAUUGCAUUUUAGUCCAAU	24	2	N/A	N/A	N/A
vvi-miRn119	ShortStack	117	30.7692	-70.4	-60.1709	-1.95556	chr18:12553876-12553992	-	UGGGAAGAUAGCUGAAAUUUG	21	64	AAUUUCAGCUAUCUUCCCAUU	21	1	N/A	N/A	N/A
vvi-miRn120	ShortStack	241	31.1203	-85.4	-35.4357	-1.13867	chr15:19425578-19425818	+	UGGGAAUCAUUAUAUGAUGGAUCU	24	185	AUCCACUACAUGAUGAGUUCCAUU	24	63	N/A	N/A	N/A
vvi-miRn121	ShortStack	253	37.1542	-115.3	-45.5731	-1.2266	chr4:7710617-7710869	-	UGGGAAUGGUAGUAGUAGGAGAGA	24	155	UCUCCUAUUGUUAAUGUUCCCAUC	24	6	N/A	N/A	N/A
vvi-miRn122	ShortStack	277	22.0217	-86.9	-31.3718	-1.42459	chr18:14212064-14212340	+	UGUCCAUUUAGAUACACUUCUUGU	24	1	AGGAAGUAUAUCUAAAUGGACACU	24	117	N/A	N/A	N/A
vvi-miRn123	ShortStack	119	28.5714	-48.2	-40.5042	-1.41765	chr12:8086962-8087080	-	UGUGAUUUUAGGAAGUGUUUCUAG	24	92	AGAAACACUUCGUAGAAUCAUUAU	24	49	N/A	N/A	N/A
vvi-miRn124	ShortStack	151	32.4503	-60.6	-40.1325	-1.23673	chr1:5536568-5536718	-	UGUGUACUUUUUGGUCAAAGGUAG	24	1	ACCUUUGACUGGUGAGUACAUGAA	24	2832	N/A	N/A	N/A
vvi-miRn125	ShortStack	240	25.4167	-90.7	-37.7917	-1.48689	chr12:16415319-16415558	+	UGUGUUUGGUAGUAAUUCUAGAAA	24	33	UUUAGAAUCACUCUCAAACACACU	24	18	N/A	N/A	N/A
vvi-miRn126	ShortStack	135	40	-68.7	-50.8889	-1.27222	chr11:13667273-13667407	-	UGUUUGGUUCUUGAACUUGUG	21	26	CAAGUUCAAGAACCAAACAGC	21	4	N/A	N/A	N/A
vvi-miRn127	ShortStack	156	22.4359	-77.4	-49.6154	-2.21143	chr4:3621460-3621615	-	UUAUUUCUUAUCGUAUUUCAUAUU	24	51	UAUGAGAUAAGAUGAGAGAUAAGA	24	9	N/A	N/A	N/A
vvi-miRn128	ShortStack	153	37.2549	-62.6	-40.915	-1.09825	chr7:7643388-7643540	-	UUUGGUUGAACAUAGGAUAGGAUA	24	27	UCGUAUCCCAUUAUCAACCAAACA	24	2	N/A	N/A	N/A
vvi-miRn129	ShortStack	113	34.5133	-68.7	-60.7965	-1.76154	chr19:5710038-5710150	-	UUUUGGAACUAGAGUGCUUGC	21	93	UAGCACUCUUGUUUCAAAAUG	21	4	N/A	N/A	N/A
vvi-miRn130	ShortStack	238	35.2941	-90	-37.8151	-1.07143	chrUn:7077549-7077786	+	UUUUUAGCCUUUUUAACACUUGAA	24	41	UAAGUGUUAGAAAGGUUAGAAACG	24	177	N/A	N/A	N/A
vvi-miRn131 (vvi-miR399_new)	ShortStack	126	50	-55.4	-43.9683	-0.879365	chr10:2978894-2979019	-	GGGCAAUUACUCCAUUGGCAGU	22	14	UGCCAAAGGAGAUUUGCCCCG	21	83	ath,ptc,aly,tcc,hvu,ghr,cme,mtr,osa-miR399	vvi-miR399	Yes
vvi-miRn132 (vvi-miR395_new)	sRNAbench	76	52.6316	-33.7	-44.3421	-0.8425	chr1:6474855-6474930	+	GUUCCUCUGAGCACUUCACCG	21	273	CUGAAGUGUUUGGGAAACUC	20	18	aly-miR395	N/A	Yes
vvi-miRn133	sRNAbench	54	27.7778	-35.7	-66.1111	-2.38	chr18:7061499-7061552	-	AGACUGGUAGAAAGAUUUAUA	21	219	UAAAUCUUUCUACCAGUCUAU	21	6	N/A	N/A	N/A
vvi-miRn134	sRNAbench	63	28.5714	-15	-23.8095	-0.833333	chr8:22256985-22257047	+	AGAUGAUGUAUGGAAUGAAAUU	22	933	UUUCCUUCCAUCGUUAUUAGG	21	122	gma,vun,gso,mtr-miR1507	N/A	No
vvi-miRn135	sRNAbench	92	30.4348	-41.8	-45.4348	-1.49286	chr10:5961324-5961415	+	AUAGUCAAAACCGUAGUCACC	21	13	UGACUACGACUUUGACUAUUU	21	614	N/A	N/A	N/A
vvi-miRn136	sRNAbench	135	23.7037	-52.2	-38.6667	-1.63125	chr5:22564435-22564569	+	CAAAGAAAUCAACAUAAUGAA	21	205	CAUUAUGUUGAUUUUUUUGUU	21	2458	N/A	N/A	N/A
vvi-miRn137	sRNAbench	102	24.5098	-13.7	-13.4314	-0.548	chr13:15492864-15492965	-	CAACAAUCUAAAUGAAACAUAGA	23	23	UAUCAUGGUAGAUAGUUUGUU	21	420	N/A	N/A	N/A
vvi-miRn138	sRNAbench	87	49.4253	-38.1	-43.7931	-0.886047	chr1:3865580-3865666	+	CAUGGGCGGUUUGGUAAGAGG	21	140202	UCUUACCAACACCUCCCAUUCC	22	18423	N/A	N/A	N/A
vvi-miRn139	sRNAbench	94	60.6383	-38.8	-41.2766	-0.680702	chr1:2961513-2961606	-	CCUCGACCUCGGACCUUCAUG	21	8	GGGGGCUGACCUGUUGAAGAG	21	739	N/A	N/A	N/A
vvi-miRn140	sRNAbench	76	44.7368	-16	-21.0526	-0.470588	chr2:5875063-5875138	+	CGAACAAGUCAGCAAUGAGCGG	22	15	UCACCUUGUUGAGUGCCCGGU	21	8	N/A	N/A	N/A
vvi-miRn141	sRNAbench	90	34.4444	-50.2	-55.7778	-1.61935	chr10:2595361-2595450	-	CUAUGUUAUAGGAUCUUGGAU	21	126	CCAAGAUACUAUAACAUGGUC	21	68	N/A	N/A	N/A
vvi-miRn142	sRNAbench	223	27.8027	-125.2	-56.1435	-2.01935	chr12:20918636-20918858	-	CUUGAUGUUUGAUUUUUUAUU	21	1322	UAAAAAACCAAACAUCAAGCU	21	97	N/A	N/A	N/A
vvi-miRn143	sRNAbench	63	23.8095	-13.2	-20.9524	-0.88	chr9:10397088-10397150	-	CUUUUUAGCAUUAGGUAAAGA	21	43	UUUUAUUUUGUUAAAGAGUGC	21	5	N/A	N/A	N/A
vvi-miRn144	sRNAbench	93	39.7849	-59.6	-64.086	-1.61081	chr6:1348656-1348748	+	GGAAGGAUGCCGAUAGAGA	19	24	UUCUAUCGUCAUCCUUCCUUG	21	59	N/A	N/A	N/A
vvi-miRn145	sRNAbench	85	49.4118	-26.7	-31.4118	-0.635714	chr6:15049389-15049473	-	UCUGAUGAUUCGGUCUGCAAUGAU	24	19	CGCUGUAGGUGCCCUCUUAGAAA	23	122	N/A	N/A	N/A
vvi-miRn146	sRNAbench	72	41.6667	-17.6	-24.4444	-0.586667	chr13:10264413-10264484	-	UGAGGUUAUGACCUGGGAGGA	21	84	UUCCUAGGUAAGUAUUUUGGA	21	5	N/A	N/A	N/A
vvi-miRn147	sRNAbench	97	35.0515	-33.2	-34.2268	-0.976471	chrUn:26025454-26025550	-	UGGUGAACCAAAUAACUCUGG	21	2271	AGAGUUCUUUAGUUGACGAUU	21	30	N/A	N/A	N/A
vvi-miRn148	sRNAbench	63	44.4444	-13.5	-21.4286	-0.482143	chr14:14659158-14659220	-	UUAGACAACCCUCGUCUUGGA	21	5	UUCGUGAUAGGGUUUCAAGUA	21	23	N/A	N/A	N/A
vvi-miRn149	sRNAbench	85	55.2941	-25.4	-29.8824	-0.540426	chr11:16980577-16980661	-	UUGGGGCUGACUCGUCAUGGA	21	76	CAUGAUUAGCACUUCCUGGCU	21	9	N/A	N/A	N/A
vvi-miRn150	sRNAbench	107	34.5794	-17.5	-16.3551	-0.472973	chr14:13324828-13324934	+	UUUUUCAUGGUCUGAUUGAGC	21	934	AGAUCGGAUUUAGAGUUUUGGAAA	24	43	N/A	N/A	N/A
† Example of a pre-miRNA predicted with both Shortstack and sRNAbench
* Example of the same pre-miRNA, but sequence variants of the mature miRNA occur
¶ Example of members of the same miRNA family; different pre-miRNA loci
Species abbreviations for the different miRNA homologs can be found in www.mirbase.org
