# Supplementary material for: The use of high-throughput small RNA sequencing reveals differentially expressed microRNAs in response to aster yellows phytoplasma-infection in Vitis vinifera cv. ‘Chardonnay’
Source: PLoS One. 2017 Aug 16;12(8):e0182629. doi: 10.1371/journal.pone.0182629 (PMC5558978; doi:10.1371/journal.pone.0182629)
Supplement: S5 File — (XLSX) [file pone.0182629.s006.xlsx]

## Sheet: Real-time RT-qPCR Primers
Table S5 List of primer sequences used in the real-time RT-qPCR assay for relative quantification of known and novel vvi-miRNAs.
Name	Sequence (5'-3')	Length (nt)	Tm (°C)
vvi-miR167a
miRNA167a--F	TCGCGTGAAGCTGCCAGCAT	20	60.7
miRNA167-SLP	GTTGGCTCTGGTGCAGGGTCCGAGGTATTCGCACCAGAGCCAACCAGATC	50
vvi-miR156b,c,d
miRNA156bcd-F	GCGGCGGTGACAGAAGAGAGT	21	61.7
miRNA156-SLP	GTTGGCTCTGGTGCAGGGTCCGAGGTATTCGCACCAGAGCCAACGTGCTC	50
vvi-miR160c,d,e
miRNA160cde-F	TTCCTTGCCTGGCTCCCTGT	20	61.5
miRNA160cde-SLP	GTTGGCTCTGGTGCAGGGTCCGAGGTATTCGCACCAGAGCCAACTGGCAT	50
vvi-miR319e
miRNA319e-F	TGCCGGTTTGGACTGAAGGGA	21	61.3
miRNA319e-SLP	GTTGGCTCTGGTGCAGGGTCCGAGGTATTCGCACCAGAGCCAACAGGAGC	50
vvi-miR399e
miR399e-F	CGCCGCTGCCAAAGGAGATTT	21	60.9
miR399g-SLP	GTCGTATCCAGTGCAGGGTCCGAGGTATTCGCACTGGATACGACCCGGGC	50
vvi-miR479
vvi-miR479-F	CGCGCATGTGGTATTGGTTCGG	22	59.3
vvi-miR479-SLP	GTCGTATCCAGTGCAGGGTCCGAGGTATTCGCACTGGATACGACGATGAG	50
vvi-miR2950-5p
miRNA2950-F	GCCCGCTTCCATCTCTTGCAC	21	61.2
miRNA2950-SLP	GTTGGCTCTGGTGCAGGGTCCGAGGTATTCGCACCAGAGCCAACTCCAGT	50
vvi-miRn027-3p
CA1531F	GGACGGCAGCTTCTTGTGATCTTGTT	25	60.8
CA1531-SLP	GTTGGCTCTGGTGCAGGGTCCGAGGTATTCGCACCAGAGCCAACTGAAAC	50
vvi-miRn011.2-5p
CL150386_2_F	CACGGCAGGAGAGATGACGCC	21	60.2
CL150386_2-SLP	GTTGGCTCTGGTGCAGGGTCCGAGGTATTCGCACCAGAGCCAACGGCGAC	50
vvi-miRn040-3p
CL71453sF	CGGCAGCTGGGTTCAAAGTAGACAA	25	60.5
CL71453s-SLP	GTTGGCTCTGGTGCAGGGTCCGAGGTATTCGCACCAGAGCCAACTAAATA	50
vvi-miRn117-5p
CL557790F	CGTGTGCTGGACCCTCATGACTTTA	25	59.4
CL57790-SLP	GTTGGCTCTGGTGCAGGGTCCGAGGTATTCGCACCAGAGCCAACGCATTTTA	50
UPL reverse primer	GTGCAGGGTCCGAGGT	16	57.5
