# Supplementary material for: The use of high-throughput small RNA sequencing reveals differentially expressed microRNAs in response to aster yellows phytoplasma-infection in Vitis vinifera cv. ‘Chardonnay’
Source: PLoS One. 2017 Aug 16;12(8):e0182629. doi: 10.1371/journal.pone.0182629 (PMC5558978; doi:10.1371/journal.pone.0182629)
Supplement: S6 File — (XLSX) [file pone.0182629.s007.xlsx]

## Sheet: Table S6A-Known miRNA targets
miRNAa	Putative miRNA target accessionb	Putative miRNA target descriptionc*	Gene ontology termsd	Expectatione	UPEf	Inhibitiong
vvi-miR156b,c,d	GSVIVG01008556001	Squamosa promoter-binding-like protein 13a	C:nucleus; F:DNA binding	1	13.392	Cleavage
	GSVIVG01010496001	Squamosa promoter binding isoform partial	C:nucleus; F:DNA binding	1	14.921	Cleavage
	GSVIVG01010522001	Squamosa promoter-binding protein isoform 1	C:nucleus; F:DNA binding	1	15.115	Cleavage
	GSVIVG01012247001	Squamosa promoter-binding-like protein 6-like	C:nucleus; F:DNA binding	1	13.666	Cleavage
	GSVIVG01018205001	Squamosa promoter-binding-like protein 7-like	C:nucleus; F:DNA binding	1	19.38	Cleavage
	GSVIVG01032239001	Squamosa promoter binding isoform partial	C:nucleus; F:DNA binding	1	14.933	Cleavage
	GSVIVG01033064001	Squamosa promoter-binding protein isoform 1	C:nucleus; F:DNA binding	1.5	11.65	Cleavage
	GSVIVG01033519001	Squamosa promoter-binding-like protein 9-like	C:nucleus; F:DNA binding	1	17.477	Cleavage
vvi-miR159c	GSVIVG01001155001	Copalyl diphosphate synthase	F:terpene synthase activity; P:gibberellin metabolic process; F:magnesium ion binding; F:isomerase activity; P:single-organism biosynthetic process; C:plastid; P:diterpenoid biosynthetic process	3	23.426	Cleavage
	GSVIVG01004104001	Protein short-root-like	P:transcription, DNA-dependent; P:regulation of transcription, DNA-dependent	3	11.801	Cleavage
	GSVIVG01010961001	Zinc finger protein magpie	F:metal ion binding; F:nucleic acid binding	3	17.019	Cleavage
	GSVIVG01012447001	Transcription factor GAMYB-like	F:DNA binding; F:chromatin binding	3	20.956	Cleavage
	GSVIVG01013725001	Clathrin adaptor complex small chain family protein	C:membrane coat; F:protein transporter activity; P:vesicle-mediated transport; P:intracellular protein transport	2.5	10.598	Translation
	GSVIVG01014239001	Actin cytoskeleton-regulatory complex protein isoform 1	-	2.5	7.746	Cleavage
	GSVIVG01014468001	Unnamed protein product	F:nucleic acid binding; P:DNA integration	3	23.203	Cleavage
	GSVIVG01015330001	Probable glycosyltransferase at5g03795-like	-	2.5	18.842	Translation
	GSVIVG01015500001	Zinc finger ccch domain-containing protein 39-like	F:metal ion binding	3	23.434	Translation
	GSVIVG01025156001	N-terminal isoform 1	F:molecular function; P:biological process	3	18.461	Translation
	GSVIVG01030475001	Condensin complex subunit 2-like	P:mitosis; P:chromosome condensation; P:cell division	3	11.835	Translation
	GSVIVG01031462001	Superoxide dismutase	P:toxin catabolic process; F:metal ion binding; P:response to oxidative stress; F:superoxide dismutase activity; C:chloroplast stroma; P:superoxide metabolic process; C:thylakoid; C:apoplast; P:oxidation-reduction process	3	23.417	Cleavage
	GSVIVG01031844001	Maternal effect embryo arrest 14 isoform 1	P:embryo development ending in seed dormancy; C:chloroplast	2.5	21.513	Cleavage
	GSVIVG01037667001	R2R3-MYB transcription	F:chromatin binding; F:DNA binding	2.5	12.037	Cleavage
	GSVIVG01037982001	Probable LRR receptor-like serine threonine-protein kinase at1g56130-like	P:protein phosphorylation; F:ATP binding; F:protein serine/threonine kinase activity	3	16.284	Cleavage
vvi-miR160c,d,e	GSVIVG01008950001	NAC domain protein	F:DNA binding; P:regulation of transcription, DNA-dependent	0.5	20.766	Cleavage
	GSVIVG01016266001	Auxin response factor 19	P:response to hormone stimulus; P:regulation of transcription, DNA-dependent; F:miRNA binding; P:cell division; F:DNA binding; P:root cap development; F:protein dimerization activity; F:sequence-specific DNA binding transcription factor activity; P:transcription, DNA-dependent; P:pattern specification process; C:nucleus	0	22.721	Cleavage
	GSVIVG01025691001	Auxin response	P:system development; P:regulation of transcription, DNA-dependent; F:DNA binding; P:single-organism developmental process; F:protein dimerization activity; P:transcription, DNA-dependent; P:auxin mediated signaling pathway; C:nucleus	0.5	23.188	Cleavage
vvi-miR171a,c,d,I,j	GSVIVG01001308001	GRAS family transcription factor	P:transcription, DNA-dependent; P:regulation of transcription, DNA-dependent	0.5	22.064	Cleavage
	GSVIVG01016417001	UDP-glycosyltransferase 85a1	F:transferase activity	3	21.957	Cleavage
	GSVIVG01017724001	26S protease regulatory subunit 6a homolog	P:gravitropism; P:cytoskeleton organization; P:response to misfolded protein; P:gluconeogenesis; P:fatty acid beta-oxidation; P:proteasomal ubiquitin-dependent protein catabolic process; P:karyogamy; P:toxin catabolic process; P:proteasome core complex assembly; C:cytosol; P:embryo sac egg cell differentiation; P:pollen development; C:proteasome regulatory particle, base subcomplex; F:ATPase acti…	3	16.133	Translation
	GSVIVG01019006001	Scarecrow-like protein 15-like	P:cell differentiation; P:transcription, DNA-dependent; F:sequence-specific DNA binding transcription factor activity; P:regulation of shoot system development; P:regulation of transcription, DNA-dependent	0.5	24.895	Cleavage
	GSVIVG01027680001	Scarecrow-like protein 6-like	P:regulation of transcription, DNA-dependent; P:maintenance of shoot apical meristem identity; P:transcription, DNA-dependent	0.5	21.647	Cleavage
vvi-miR172a,b	GSVIVG01000427001	G-type lectin S-receptor-like serine threonine-protein kinase at4g03230-like	F:polysaccharide binding; P:recognition of pollen; P:protein phosphorylation; F:ATP binding; F:protein serine/threonine kinase activity	3	15.616	Translation
	GSVIVG01000428001	G-type lectin S-receptor-like serine threonine-protein kinase at4g03230-like	F:polysaccharide binding; P:recognition of pollen; P:protein phosphorylation; F:ATP binding; F:protein serine/threonine kinase activity	3	15.616	Translation
vvi-miR172a,b,d	GSVIVG01016352001	APETALA2/Ethylene-responsive transcription factor Rap2-7-like	P:response to salt stress; P:regulation of transcription, DNA-dependent; P:organ morphogenesis; P:vegetative to reproductive phase transition of meristem; F:DNA binding; P:response to abscisic acid stimulus; F:sequence-specific DNA binding transcription factor activity; P:transcription, DNA-dependent; C:nucleus	2.5	17.172	Cleavage
	GSVIVG01022081001	APETALA2/Ethylene-responsive transcription factor Rap2-7-like	P:seed development; P:regulation of transcription, DNA-dependent; P:meristem maintenance; F:DNA binding; F:sequence-specific DNA binding transcription factor activity; P:specification of floral organ identity; P:transcription, DNA-dependent; C:nucleus	2.5	15.463	Cleavage
	GSVIVG01025100001	APETALA2/Ethylene-responsive transcription factor Rap2-7-like	P:transcription, DNA-dependent; F:sequence-specific DNA binding transcription factor activity; F:DNA binding; C:nucleus; P:regulation of transcription, DNA-dependent	2.5	14.04	Cleavage
	GSVIVG01025548001	APETALA2/Ethylene-responsive transcription factor Rap2-7-like	P:regulation of transcription, DNA-dependent; F:DNA binding; F:oxidoreductase activity; F:sequence-specific DNA binding transcription factor activity; P:transcription, DNA-dependent; C:nucleus	2.5	11.489	Cleavage
vvi-miR172d	GSVIVG01010901001	Unnamed protein product	-	2.5	12.768	Cleavage
	GSVIVG01012643001	Protodermal factor 2 isoform 1	F:sequence-specific DNA binding transcription factor activity; F:sequence-specific DNA binding; P:stomatal complex morphogenesis; P:trichome morphogenesis; C:nucleus; P:regulation of transcription, DNA-dependent	3	16.924	Cleavage
	GSVIVG01029882001	DNA binding	P:response to oxidative stress	3	9.663	Cleavage
	GSVIVG01030611001	Protein translation factor sui1 homolog	P:translational initiation; F:translation initiation factor activity	3	14.83	Cleavage
	GSVIVG01033550001	Unnamed protein product	P:RNA splicing	3	19.22	Cleavage
vvi-miR2950-5p	GSVIVG01000383001	N-alpha-acetyltransferase 40-like	F:N-acetyltransferase activity	3	18.703	Cleavage
	GSVIVG01003694001	Ankyrin repeat-containing protein at2g01680-like	P:biological process; C:cellular component; P:response to zinc ion; P:nitrate transport; P:iron ion transport; P:response to nitrate; P:cellular response to iron ion starvation	3	18.435	Cleavage
	GSVIVG01009499001	Protein (Weak chloroplast movement under blue light 1-like)	-	3	15.316	Cleavage
	GSVIVG01014255001	RNA exonuclease 4-like	F:exonuclease activity; F:nucleic acid binding; P:nucleotide biosynthetic process; C:intracellular	1.5	15.202	Translation
	GSVIVG01016791001	DNA binding	F:DNA binding; F:methylated histone residue binding; C:nucleus; F:zinc ion binding; C:cytosol; P:regulation of transcription, DNA-dependent	3	18.187	Cleavage
	GSVIVG01020870001	Ania-6a type cyclin family protein	P:stomatal lineage progression; P:RNA processing; P:response to salt stress; C:plasmodesma; P:photoperiodism, flowering; P:regulation of cyclin-dependent protein serine/threonine kinase activity; P:post-translational protein modification; F:protein kinase binding; P:positive regulation of transcription, DNA-dependent; F:cyclin-dependent protein serine/threonine kinase regulator activity	3	17.942	Cleavage
	GSVIVG01025417001	F-box kelch-repeat protein at1g55270-like	F:molecular function	3	20.689	Cleavage
	GSVIVG01035605001	F-box only protein 13-like	F:ligase activity; P:protein ubiquitination; F:ubiquitin-protein ligase activity; P:ubiquitin-dependent protein catabolic process	1.5	19.528	Translation
vvi-miR319b,c,f	GSVIVG01012447001	Transcription factor GAMYB-like	F:DNA binding; F:chromatin binding	2.5	20.492	Cleavage
vvi-miR3627-5p	GSVIVG01017243001	Periodic tryptophan protein 2 homolog	F:nucleotide binding; P:mRNA export from nucleus; P:pyrimidine ribonucleotide biosynthetic process; C:Cul4-RING ubiquitin ligase complex; P:RNA methylation; C:nucleolus; P:embryo sac development; P:protein import into nucleus; F:myosin heavy chain kinase activity; P:rRNA processing	3	15.642	Cleavage
	GSVIVG01027459001	Probably inactive receptor-like protein kinase at2g46850-like	F:polysaccharide binding; P:protein phosphorylation; F:ATP binding; F:protein serine/threonine kinase activity	3	14.498	Cleavage
vvi-miR3629a-3p,b,c	GSVIVG01002734001	At4g21310p-like protein	F:molecular function; P:biological process	3	12.769	Cleavage
	GSVIVG01002747001	At4g21310p-like protein	F:molecular function; P:biological process	3	9.485	Cleavage
	GSVIVG01009223001	Oligopeptide transporter 4-like	P:response to karrikin; F:oligopeptide transporter activity; C:membrane; P:oligopeptide transport; P:transmembrane transport	3	20.84	Cleavage
	GSVIVG01014721001	Oligopeptide transporter 1-like	P:transmembrane transport	2.5	22.061	Translation
	GSVIVG01014724001	Oligopeptide transporter 1-like	P:transmembrane transport	2.5	22.663	Translation
	GSVIVG01014725001	Oligopeptide transporter 1-like	P:transmembrane transport	3	21.404	Translation
	GSVIVG01016958001	Glutamic acid-rich	-	3	13.432	Cleavage
	GSVIVG01022309001	Monosaccharide-sensing protein 2-like	F:substrate-specific transmembrane transporter activity; P:response to nematode; C:plant-type vacuole membrane; C:plasma membrane; P:transmembrane transport; P:carbohydrate transport; F:2-alkenal reductase [NAD(P)] activity; C:integral to membrane; P:oxidation-reduction process	3	17.4	Cleavage
vvi-miR3638-5p	GSVIVG01009879001	5'-3' Exoribonuclease 3 isoform x2	F:5'-3' exoribonuclease activity; F:nucleic acid binding; P:nucleobase-containing compound metabolic process; C:nucleus; F:zinc ion binding	2	19.305	Cleavage
vvi-miR395a,b,c,d,e,f,g,h,i,j,k,l,m	GSVIVG01013218001	Dynamin-related protein 1e	P:GTP catabolic process; F:GTPase activity; F:GTP binding	3	20.901	Translation
	GSVIVG01013712001	ADP-ribosylation factor	F:GTP binding; C:Golgi apparatus; P:vesicle-mediated transport; P:small GTPase mediated signal transduction; P:protein transport	3	15.941	Translation
	GSVIVG01014625001	Multidrug resistance	P:cellular process; P:transport; F:ATPase activity, coupled to transmembrane movement of substances; F:nucleotide binding	3	14.076	Cleavage
	GSVIVG01015184001	Zinc finger family protein	P:embryo development ending in seed dormancy; F:nucleic acid binding; F:zinc ion binding	3	15.879	Translation
	GSVIVG01018057001	ATP sulfurylase chloroplastic-like	F:sulfate adenylyltransferase (ATP) activity; P:sulfate assimilation	3	11.844	Cleavage
	GSVIVG01018536001	Leucine-rich repeat protein kinase family protein isoform 1	F:protein kinase activity; P:protein phosphorylation; F:ATP binding; C:integral to membrane	3	13.8	Cleavage
vvi-miR399e	GSVIVG01021449001	Uncharacterized protein LOC100265752	-	3	22.215	Translation
vvi-miR479	GSVIVG01035459001	Duplicated homeodomain-like superfamily protein	P:fatty acid biosynthetic process; F:sequence-specific DNA binding transcription factor activity; F:DNA binding; F:chromatin binding; P:response to osmotic stress; P:proanthocyanidin biosynthetic process; P:regulation of transcription, DNA-dependent	3	16.092	Cleavage
	GSVIVG01038228001	Cytochrome p450 93a1-like	F:heme binding; F:flavonoid 3',5'-hydroxylase activity; F:iron ion binding; F:electron carrier activity; P:oxidation-reduction process	3	20.835	Cleavage
a = Conserved / Non-conserved miRNA
b = Accession number from V. vinifera 12x coverage genome assembly (http://www.genoscope.cns.fr/externe/GenomeBrowser/Vitis/)
c = Homology search result from NCBI
d = Information retrieved from the Gene Ontology (GO) database (http://geneontology.org/page/go-database); F: function; P: process; C: cellular location
e = Maximum expectation (stringent cut-off threshold of ≤ 3)
f = Target accessibility: allowed maximum energy to unpair the target site (UPE)
g = Complementary target mRNA(s) occurs via translational inhibition or target degradation/cleavage
*miRNA targets shown in bold have been previously identified and/or validated in certain plant species [60]

## Sheet: Table S6B-Novel miRNA targets
Putative novel miRNA	Known mature miRN/A homologa	Putative miRNA target accessionb	Putative miRNA target descriptionc	Gene ontology termsd	Expectatione	UPEf	Inhibitiong
vvi-miRn124	N/A	GSVIVG01000124001	ARM repeat superfamily isoform 2-like	C:nucleus; C:mitochondrion; F:hydrolase activity, acting on ester bonds	2.5	9.809	Cleavage
vvi-miRn007.1-3p	N/A	GSVIVG01010291001	Unnamed protein product	-	3	21.3	Cleavage
vvi-miRn117-5p	N/A	GSVIVG01031186001	Topless-related (TPR) 3-like protein	P:primary shoot apical meristem specification; P:regulation of transcription, DNA-dependent	3	14.126	Cleavage
vvi-miRn022b-5p	miR1446	GSVIVG01001851001	HAUS augmin-like complex subunit 6	-	3	17.543	Cleavage
		GSVIVG01010305001	GRAS family transcription factor	P:transcription, DNA-dependent; P:regulation of transcription, DNA-dependent	3	19.861	Cleavage
		GSVIVG01014606001	Potassium/sodium hyperpolarization-activated cyclic nucleotide-gated channel 1 protein	C:chloroplast stroma	3	16.699	Cleavage
		GSVIVG01018143001	Cellulose synthase G2-like	-	3	16.614	Cleavage
		GSVIVG01020563001	G-type lectin S-receptor-like serine/threonine-protein kinase At2g19130-like	P:recognition of pollen; P:protein phosphorylation; F:ATP binding; F:protein serine/threonine kinase activity	2.5	22.302	Translation
		GSVIVG01035877001	FAR1-related 6-like	-	2.5	13.287	Cleavage
vvi-miRn008.1-3p	miR169	GSVIVG01025248001	Unnamed protein product	-	2	18.266	Cleavage
vvi-miRn040-3p	N/A	GSVIVG01011514001	Pearli putative isoform/nipped-B-like	P:protein desumoylation; P:regulation of cell differentiation; F:zinc ion binding; P:seed maturation; P:regulation of chromosome organization; P:meiotic sister chromatid cohesion; P:embryonic pattern specification; P:centromere complex assembly; P:primary shoot apical meristem specification; P:cell division; P:vegetative to reproductive phase transition of meristem; P:meiotic DNA double-strand br…	3	19.731	Cleavage
		GSVIVG01028007001	DNA binding protein	F:ubiquitin-protein ligase activity; P:protein ubiquitination; F:zinc ion binding	2.5	15.515	Cleavage
		GSVIVG01035389001	Beta-fructofuranosidase, insoluble isoenzyme CWINV1-like	P:carbohydrate metabolic process; F:hydrolase activity, hydrolyzing O-glycosyl compounds	2.5	10.877	Cleavage
		GSVIVG01010638001	Zinc finger CCCH domain-containing 48-like	F:metal ion binding; F:myosin heavy chain kinase activity	2.5	17.444	Cleavage
vvi-miRn025a-3p#vvi-miRn025b-3p	miR171	GSVIVG01001308001	GRAS family transcription factor	P:transcription, DNA-dependent; P:regulation of transcription, DNA-dependent	0.5	22.064	Cleavage
		GSVIVG01019006001	Scarecrow-15-like protein	P:cell differentiation; P:transcription, DNA-dependent; F:sequence-specific DNA binding transcription factor activity; P:regulation of shoot system development; P:regulation of transcription, DNA-dependent	0.5	24.895	Cleavage
		GSVIVG01027680001	Scarecrow-6-like protein	P:regulation of transcription, DNA-dependent; P:maintenance of shoot apical meristem identity; P:transcription, DNA-dependent	0.5	21.647	Cleavage
vvi-miRn129-5p	N/A	GSVIVG01000948001	Somatic embryogenesis receptor kinase 1-like	F:kinase activity; F:2-alkenal reductase [NAD(P)] activity; P:phosphorylation; P:oxidation-reduction process	2.5	23.687	Cleavage
		GSVIVG01030345001	Leucine-rich repeat receptor protein kinase exs-like	F:kinase activity; P:oxidation-reduction process; F:oxidoreductase activity; P:phosphorylation; F:2-alkenal reductase [NAD(P)] activity	3	18.198	Translation
		GSVIVG01030770001	Uncharacterized protein	-	3	14.796	Translation
vvi-miRn115-3p	N/A	GSVIVG01002378001	Isoflavone 2'-hydroxylase-like	F:heme binding; F:oxidoreductase activity, acting on paired donors, with incorporation or reduction of molecular oxygen; F:monooxygenase activity; F:iron ion binding; F:electron carrier activity; P:oxidation-reduction process	3	16.93	Cleavage
		GSVIVG01002607001	Isoflavone 2'-hydroxylase-like	F:heme binding; F:oxidoreductase activity, acting on paired donors, with incorporation or reduction of molecular oxygen; F:monooxygenase activity; F:iron ion binding; F:electron carrier activity; P:oxidation-reduction process	3	16.827	Cleavage
		GSVIVG01016310001	RNA pseudourine synthase 5-like	F:RNA binding; P:pseudouridine synthesis; F:pseudouridine synthase activity	2.5	19.738	Translation
		GSVIVG01027287001	Unnamed protein product	-	2	14.968	Cleavage
		GSVIVG01037632001	Unnamed protein product	P:anatomical structure development; P:regulation of developmental process; P:cell differentiation; P:multicellular organismal development	3	20.41	Cleavage
vvi-miRn089-5p		GSVIVG01000174001	Baculoviral IAP repeat-containing 7-A-like protein (Ring finger protein)	F:metal ion binding; F:zinc ion binding; F:ligase activity	2.5	17.46	Translation
vvi-miRn010.2-3p	miR529	GSVIVG01012250001	K-box region and MADS-box transcription factor family protein	P:transcription, DNA-dependent; F:sequence-specific DNA binding transcription factor activity; F:DNA binding; F:protein dimerization activity; C:nucleus; P:regulation of transcription, DNA-dependent	3	10.987	Translation
		GSVIVG01013583001	Ankyrin repeat-containing protein At3g12360-like	-	3	20.877	Cleavage
		GSVIVG01015306001	ABC transporter B family 8-like member	P:transmembrane transport; F:xenobiotic-transporting ATPase activity; C:integral to membrane; P:ATP catabolic process; F:ATP binding	3	17.666	Translation
		GSVIVG01024337001	Gamma-glutamylcyclotransferase At3g02910-like	P:response to karrikin	1.5	17.981	Cleavage
		GSVIVG01034263001	Unnamed protein product	F:RNA binding; P:RNA-dependent DNA replication; F:RNA-directed DNA polymerase activity	3	22.525	Cleavage
vvi-miRn027-3p	N/A	GSVIVG01000696001	Ubiquitin carboxyl-terminal hydrolase 15 isoform X1	F:metal ion binding; P:ubiquitin-dependent protein catabolic process; F:ubiquitin thiolesterase activity	3	20.186	Cleavage
		GSVIVG01001081001	GT-2-related family protein	F:sequence-specific DNA binding transcription factor activity; F:DNA binding; P:regulation of transcription, DNA-dependent	2.5	16.081	Cleavage
		GSVIVG01010668001	Cucumisin-like	P:negative regulation of catalytic activity; P:proteolysis; F:identical protein binding; F:serine-type endopeptidase activity	2	19.688	Cleavage
		GSVIVG01013027001	Vacuolar protein sorting-associated 25-like protein	C:ESCRT II complex; P:vesicle-mediated transport; F:protein binding	3	19.17	Cleavage
		GSVIVG01018437001	Cucumisin-like	P:negative regulation of catalytic activity; P:proteolysis; F:identical protein binding; F:serine-type endopeptidase activity	2	20.347	Cleavage
		GSVIVG01023783001	bHLH 63-like transcription factor	F:protein dimerization activity	2.5	14	Cleavage
		GSVIVG01027229001	Disease resistance At3g14460-like protein	P:defense response; F:ADP binding	3	12.382	Cleavage
		GSVIVG01033374001	NAC domain-containing 100-like protein	F:DNA binding; P:regulation of transcription, DNA-dependent	3	13.4	Cleavage
		GSVIVG01037246001	F-box protein At4g18380-like	-	3	18.032	Cleavage
vvi-miRn139-3p	N/A	GSVIVG01028706001	Poly(A) RNA polymerase	F:nucleotidyltransferase activity	2.5	15.881	Translation
		GSVIVG01035310001	Receptor-like kinase HSL1-like protein	P:protein phosphorylation; F:ATP binding; C:integral to membrane; F:protein serine/threonine kinase activity	3	21.995	Translation
vvi-miRn150-5p	N/A	GSVIVG01001918001	Ribonuclease 2-like	P:rRNA catabolic process; F:RNA binding; F:ribonuclease T2 activity; P:negative regulation of autophagy; C:ER body; P:aging; C:extracellular region; C:vacuole; C:endoplasmic reticulum	3	15.568	Cleavage
		GSVIVG01008601001	NAC domain protein	F:DNA binding; P:regulation of transcription, DNA-dependent	2.5	19.341	Cleavage
		GSVIVG01013131001	Glucan endo-1,3-beta-glucosidase GVI-like	F:hydrolase activity, hydrolyzing O-glycosyl compounds; P:carbohydrate metabolic process; C:cytoplasmic membrane-bounded vesicle; P:response to abiotic stimulus; P:response to stress; P:response to other organism; C:cell periphery	3	16.511	Cleavage
		GSVIVG01014426001	Unnamed protein product	-	3	18.158	Cleavage
		GSVIVG01031738001	Abscisic acid 8'-hydroxylase 4-like	F:heme binding; F:iron ion binding; F:electron carrier activity; P:oxidation-reduction process; F:(+)-abscisic acid 8'-hydroxylase activity; F:oxygen binding	3	19.682	Cleavage
		GSVIVG01038764001	Probable LRR receptor-like serine/threonine-protein kinase At4g08850-like	F:protein tyrosine kinase activity; P:protein phosphorylation; F:ATP binding; C:integral to membrane	3	10.474	Cleavage
vvi-miRn137-5p	N/A	GSVIVG01013462001	Calcineurin-like metallo-phosphoesterase superfamily isoform 1 protein	F:phosphoric diester hydrolase activity; P:unknown; C:endomembrane system	3	21.987	Cleavage
		GSVIVG01014338001	Unnamed protein product	P:ceramide metabolic process; C:integral to membrane	3	11.361	Cleavage
		GSVIVG01016742001	ARM repeat superfamily isoform 1 protein	P:flower development; P:N-terminal protein myristoylation; P:response to freezing; P:embryo development ending in seed dormancy; P:mRNA export from nucleus; P:photomorphogenesis; C:cytosol; P:lipid storage; P:sugar mediated signaling pathway; P:protein ubiquitination; P:seed germination; P:vegetative to reproductive phase transition of meristem; P:tRNA export from nucleus; P:meristem initiation; …	3	16.478	Cleavage
vvi-miRn147-5p	N/A	GSVIVT01038137001	Something about silencing protein 10	-	2.5	17.203	Cleavage
vvi-miRn022a-5p	miR1446	GSVIVT01021449001	Uncharacterized protein	-	3	12.501	Translation
		GSVIVT01035122001	Mate efflux family 5-like protein	P:drug transmembrane transport; C:membrane; F:antiporter activity; F:drug transmembrane transporter activity	3	21.752	Cleavage
a = MiRBase BLASTn result
b = Accession number from V. vinifera 12x coverage genome assembly (http://www.genoscope.cns.fr/externe/GenomeBrowser/Vitis/)
c = Homology search result from NCBI
d = Information retrieved from the Gene Ontology (GO) database (http://geneontology.org/page/go-database); F: function; P: process; C: cellular location
e = Maximum expectation (stringent cut-off threshold of ≤ 3)
f = Target accessibility: allowed maximum energy to unpair the target site (UPE)
g = Complementary target mRNA(s) occurs via translational inhibition or target degradation/cleavage
N/A = not applicable
